# Supplementary material for: Highly sensitive wastewater surveillance of SARS-CoV-2 variants by targeted next-generation amplicon sequencing provides early warning of incursion in Victoria, Australia
Source: Appl Environ Microbiol. 2024 Jul 16;90(8):e01497-23. doi: 10.1128/aem.01497-23 (PMC11337797; doi:10.1128/aem.01497-23)
Supplement: Supplemental tables — Tables S1 to S3. [file aem.01497-23-s0001.xlsx]

## Sheet: Suppl. Table 1
Supplementary Table 1: Primer sequences used in NTD and RBM amplicon sequencing. Lowercase nucleotides represent overhang sequences.
PCR	Region	Primer	Sequence (5’-3')
RT-PCR	NTD	57_Fwd	TTTTCCAATGTTACTTGGTTCCAT
		179_Rev	CAAGGTCCATAAGAAAAGGCTGA
	RBM	409_Fwd	CAAATCGCTCCAGGGCAAAC
		521_Rev	TGGTGCATGTAGAAGTTCAAAAG
Hemi-nested PCR	NTD	57_Fwd	TTTTCCAATGTTACTTGGTTCCAT
		166_Rev	TGCAATTATTCGCACTAGAATAAAC
	RBM	409_Fwd	CAAATCGCTCCAGGGCAAAC
		513_Rev	AGTACTACTACTCTGTATGGTTGGTAAC
OH1 PCR	NTD	57_Fwd_OH1	gtgacctatgaactcaggagtcTTTTCCAATGTTACTTGGTTCCAT
		166_Rev_OH1	ctgagacttgcacatcgcagcTGCAATTATTCGCACTAGAATAAAC
	RBM	409_Fwd_OH1	gtgacctatgaactcaggagtcCAAATCGCTCCAGGGCAAAC
		513_Rev_OH1	ctgagacttgcacatcgcagcAGTACTACTACTCTGTATGGTTGGTAAC
OH2 PCR	NTD	57_Fwd_OH2	ctgagacttgcacatcgcagcTTTTCCAATGTTACTTGGTTCCAT
		166_Rev_OH2	gtgacctatgaactcaggagtcTGCAATTATTCGCACTAGAATAAAC
	RBM	409_Fwd_OH2	ctgagacttgcacatcgcagcCAAATCGCTCCAGGGCAAAC
		513_Rev_OH2	gtgacctatgaactcaggagtcAGTACTACTACTCTGTATGGTTGGTAAC

## Sheet: Suppl. Table 2
Supplementary Table 2: Amplicon sequencing (NTD and RBM regions) results of wastewater samples collected from different parts of Victoria, Australia.
Sample_No	Sample_ID	DHHS_SiteName	Deployed	Retrieved	SNPs detected	Result	Non-characteristic SNPs	Non-characteristic SNPs (%)	Comment
34433	SONHI003	Nhill	2021-11-16	2021-11-17	T95I, G142D, N149D*, Del157-158, L452R, T478K, F497L*	Delta VOC detected.	N149D, F497L	3.3, 2.3
34431	SOHOR001	Horsham	2021-11-16	2021-11-17		Sequencing failure.			2
34455	PAURRAW1	Aurora	2021-11-16	2021-11-17	A67A^, G75V*, T95I, L118L^, G142D, Del157-158, T415T^, L452R, Y489Y^	Delta VOC detected.	G75V	6.1
34457	PCRGRAW1	Craigieburn	2021-11-16	2021-11-17	T95I, G142D, Del157-158, Y489Y^	Delta VOC detected.
34459	PWALRAW1	Wallan	2021-11-15	2021-11-17	Del157-158, L452R	Delta VOC detected.
34465	SEPKNH2407	Pakenham STP Upstream Manhole	2021-11-17	2021-11-18	G72W*, T95I, G142D, Del157-158, K462R*, Y489Y^	Delta VOC detected.	G72W, K462R	2.4, 2.2
34475	HAM_WRP_INF	Hamilton	2021-11-15	2021-11-18	T95I, G142D, Del157-158	Delta VOC detected.			1
34477	WBL_WRP_INF	Warrnambool	2021-11-15	2021-11-18		Sequencing failure.			2
34479	PTL_WRP_INF	Portland	2021-11-15	2021-11-19		Sequencing failure.			2
34507	SCStGeo	St Georges Road Primary School	2021-11-17	2021-11-18		Sequencing failure.			2
34523	YARS-PIPER	Yarrawonga Health - upstream	2021-11-17	2021-11-18		Sequencing failure.			2
34525	YARS-WOODS	Bentheigh Woords Private Nursing Home	2021-11-17	2021-11-18		Sequencing failure.			2
34527	GISBWWINF	Gisborne	2021-11-16	2021-11-17	T95I, G142D, Del157-158, Y489Y^	Delta VOC detected.			1
34531	SUNBURY	Sunbury​​	2021-11-16	2021-11-19	T95I, G142D, Del157-158	Delta VOC detected.			1
34533	SONHI003	Nhill	2021-11-17	2021-11-18	T95I, G142D, Del157-158, L452R, T478K	Delta VOC detected.
34611	BWSP025	Leopold Pump Station - South East Geelong	2021-11-17	2021-11-19	T95I, G142D, E154K*, Del157-158, L452R, P463P^, Y489Y^	Delta VOC detected.	E154K	3.3
34613	BWSP030	Fernleigh Street Pump Station - North Geelong	2021-11-17	2021-11-19	T95I, G142D, Y145F*, Del157-158, Y489Y^, N481S*, N501Y	Delta VOC detected.	Y145F, N481S	3, 2.6
34615	S36CNWRP	Northern Water Plant (Corio)	2021-11-17	2021-11-19	T95I, G142D, Del157-158, T415T^, L452R, T478K, G482G^, Y489Y^	Delta VOC detected.
34617	S2BRWRP	Black Rock	2021-11-17	2021-11-19	T95I, P139S*, G142D, Del157-158, A419V*, L452R, T478K, Y489Y^, N501Y	Delta VOC detected.	P139S, A419V	5.9, 4.1
34619	S30CWRP	Colac​​	2021-11-15	2021-11-18	V90V^, G142D, Del157-158	Delta VOC detected.			1
7233258	GIP-3369	Drouin	No data	2021-11-15	T95I, G142D, Del157-158, L452R, T478K	Delta VOC detected.
7236347	ETPRAWSEW	Eastern Treatment Plant​​	No data	2021-11-16	T95I, G142D, Del157-158, Y489Y^	Delta VOC detected.			1
7236419	SFDGSEW	Western Treatment Plant	No data	2021-11-16	T95A*, T95I, G142D, Del157-158, L425L^, L452R, Y489Y^	Delta VOC detected.	T95A	2.6
7238127	WWC_INF	Cowes	No data	2021-11-17	T95I, N122I*, G142D, Del157-158, L452R, P463P^, F464F^, T478K, F486S*, Y489Y^	Delta VOC detected.	N122I, F486S	3.2, 3
7238418	CWRPCMBINF	Castlemaine	No data	2021-11-17	T95I, G142D, Del157-158, L452R, T478K, F490F^	Delta VOC detected.
7239193	SFDGSEW	Western Treatment Plant	No data	2021-11-18		Sequencing failure.
7239857	WW07-BEN001	Bendigo	No data	2021-11-18	T95I, N137S*, G142D, Del157-158, I434V*, V445A*, L452R, N501Y	Delta VOC detected.	N137S, I434V, V445A	2.9, 3.2, 2.9
7239858	SPS56	Echuca	No data	2021-11-18	T95I, G142D, Del157-158, L452R, T478K	Delta VOC detected.
34787	BWSP025	Leopold Pump Station - South East Geelong	2021-11-19	2021-11-22		Sequencing failure.
34789	BWSP030	Fernleigh Street Pump Station - North Geelong	2021-11-19	2021-11-22	T95I, G142D, Del157-158, L452R, Y489Y^	Delta VOC detected.
34791	S36CNWRP	Northern Water Plant (Corio)	2021-11-19	2021-11-22		Sequencing failure.
34795	S30CWRP	Colac​​	2021-11-18	2021-11-22	T95I, I100M*, C131S*, G142D, Del157-158, T478K	Delta VOC detected.	I100M, C131S	7.7, 2.5
34797	S11AIWRP	Aireys Inlet	2021-11-17	2021-11-22		Sequencing failure.			2
34697	SUNBURY	Sunbury​​	2021-11-19	2021-11-22	T95I, G103S*, G142D, Del157-158	Delta VOC detected.	G103S	4.8	1
34699	WW07-BEN001	Bendigo​​	2021-11-19	2021-11-22	F79L*, T95I, T114T^, G142D, Del157-158, P463S*, P479L*, Y489Y^	Delta VOC detected.	F79L, P463S, P479L	2.6, 8, 3.3	1
34817	HAM_WRP_INF	Hamilton	2021-11-18	2021-11-21	T95I, G142D, Del157-158, L452R, T478K, Y489Y^	Delta VOC detected.
34821	BSTP	Ballarat​​ South	2021-11-22	2021-11-23	T95I, S98P*, G142D, G142G^, Del157-158, K417Q*, D428G*, L452R, S477I*, Y489Y^	Delta VOC detected.	S98P, K417Q, D428G, S477I	4.5, 2.1, 2.2, 13.8
34823	BNTHSTP	Ballarat North	2021-11-22	2021-11-23		Sequencing failure.
34833	SHAC8	Rumbalara Multi-Aged Care Complex	2021-11-18	2021-11-22	T95I, G142D, Del157-158	Delta VOC detected.			1
34841	BCMSHWWINF	Bacchus Marsh	2021-11-22	2021-11-23	T95I, G142D, Del157-158, L452R, N481S*, Y489Y^	Delta VOC detected.	N481S	3.6
34843	GISBWWINF	Gisborne	2021-11-19	2021-11-23		Sequencing failure.			2
34845	MELTWWINF	Melton	2021-11-22	2021-11-23	A67T*, G75D*, T95I, G142D, Del157-158, L452R, N460D*, P479P^, Y489Y^	Delta VOC detected.	A67T, G75D, N460D	5.9, 39.8, 2.4
34849	SONHI003	Nhill	2021-11-18	2021-11-22		Sequencing failure.
34999	ATP-RAW	Altona	2021-11-22	2021-11-23	T95A*, T95I, G142D, Del157-158, L452R, T478K, Y489Y^	Delta VOC detected.	T95A	14.2
35001	ATP-RAW	Altona	2021-11-23	2021-11-24	T95A*, T95I, G142D, Del157-158, L452R, T478K, T478T^, Y489Y^, Y495H*, N501Y	Delta VOC detected.	T95A, Y495H	15.2, 4.9
35005	WANS-IN1	Wangaratta	2021-11-22	2021-11-23	T95I, G142D, Del157-158, T478K	Delta VOC detected.
35007	YARS-HUME	Yarrawonga Health - downstream	2021-11-22	2021-11-23		Sequencing failure.			2
35013	GIP-2606	Moe	2021-11-22	2021-11-23	T95I, G142D, K147K^, Del157-158, L452R, D467G*, T478K, Y489Y^	Delta VOC detected.	D467G	2.5
35023	S14LWRP	Lorne	2021-11-23	2021-11-24	T95I, N125S*, G142D, Del157-158, D442D^, L452R	Delta VOC detected.	N125S	3.8
35025	CCM2	Corhanwarrabul Creek Main - Rowville	2021-11-23	2021-11-24	T95I, G142D, Del157-158, R466R^	Delta VOC detected.			1
35027	SBD1	Sandown Branch Diversion - Dandenong South	2021-11-23	2021-11-24	I68T*, T95A*, T95I, G142D, Del157-158, L452R, T478K, Y489Y^	Delta VOC detected.	I68T, T95A	3.1, 3.8
35029	HVM004A	Hallam Valley Main - Hampton Park	2021-11-23	2021-11-24	T73T^, T95I, E132G*, G142D, Del157-158, L452R, T478K, Y489Y^	Delta VOC detected.	E132G	2.7
35031	CRB002	Cranbourne Main – Dandenong South	2021-11-23	2021-11-24	R78R^, T95I, N121D*, L141F*, G142D, Del157-158, Y451Y^, L452R, T478K, Y489Y^	Delta VOC detected.	N121D, L141F	3, 2.1
35037	FRN19	Frankston Main - Carrum Downs	2021-11-23	2021-11-24	H69H^, T95I, G142D, Del157-158, L452R, Y489Y^	Delta VOC detected.
35039	MIS001	Mentone Intercepting - Braeside	2021-11-23	2021-11-24	T95I, G142D, Del157-158, L452R, Y489Y^	Delta VOC detected.
35041	HBM021	Hobsons Bay Main - Albert Park	2021-11-23	2021-11-24	T95I, G142D, Del157-158, L452R, T478K, Y489Y^	Delta VOC detected.
35045	MMS001	Melbourne Main - Port Melbourne	2021-11-23	2021-11-24	G142D, Del157-158, P463P^, Y489Y^	Delta VOC detected.			1
35047	EPS005	Epsom Road Main - Kensington	2021-11-23	2021-11-24	A67S*, T95A*, T95I, G142D, Del157-158, L452R, Y489Y^	Delta VOC detected.	A67S, T95A	2.1, 20.8
35049	RMD001A	Richmond Main - South Yarra	2021-11-23	2021-11-24	G72E*, T95I, G142D, Del157-158, L452R, T478K, Y489Y^	Delta VOC detected.	G72E	2.2
35051	CIS002	Caulfield Intercepting - Murumbeena	2021-11-23	2021-11-24	T95I, G142D, S155N*, Del157-158, L425L^, C432C^, L441P*, L452R, Y489Y^	Delta VOC detected.	S155N, L441P	2.9, 6.9
35053	SCR2	Malvern East	2021-11-23	2021-11-24	T95I, G142D, Del157-158, C432Y*, L452R, T478A*, T478K, Y489Y^	Delta VOC detected.	C432Y, T478A	2.3, 2.2
35055	GCR061	Gardiners Creek Main Relieving - Ashwood	2021-11-23	2021-11-24	T95A*, T95I, G142D, Del157-158, L452R, T478K, Y489Y^	Delta VOC detected.	T95A	15
35067	SOHOR001	Horsham	2021-11-22	2021-11-23		Sequencing failure.
35069	ISSPKO01	Koorlong	2021-11-22	2021-11-23	T95I, G142D, Del157-158, L452R	Delta VOC detected.
35073	ISSPSH01	Swan Hill	2021-11-22	2021-11-23	T95I, A123A^, G142D, Del157-158	Delta VOC detected.			1
35085	BCM1	Blind Creek Main - Wantirna South	2021-11-23	2021-11-24	T95I, Del157-158, Y453C*, Y489Y^	Delta VOC detected.	Y453C	3.9	1
35087	RIS012	Ringwood South Branch - Heathmont	2021-11-23	2021-11-24	T95I, G142D, Del157-158, Y489Y^	Delta VOC detected.			1
35089	KNC8	Koonung Creek - Vermont	2021-11-23	2021-11-24	T95I, G142D, Del157-158, L441P*, L452R, Y489Y^	Delta VOC detected.	L441P	3.3
35091	YEM048	Yarra East Main - Templestowe	2021-11-23	2021-11-24	V70F*, T95A*, T95I, G142D, Del157-158, L452R, T478K, Y489Y^	Delta VOC detected.	V70F, T95A	3.4, 28.1
35093	LPM018	Lower Plenty Main - Lower Plenty	2021-11-23	2021-11-24	T95I, V126F*, G142D, K150K^, Del157-158, S443S^, Y489Y^	Delta VOC detected.	V126F	3.6
35095	DCR020	Darebin Creek Main Relieving - Ivanhoe	2021-11-23	2021-11-24	T95I, V126F*, G142D, Del157-158, L452R, Y489Y^	Delta VOC detected.	V126F	2.6
35107	MRM034	Maribyrnong River Main - Essendon West	2021-11-23	2021-11-24	V83V^, T95I, G142D, Del157-158, L452R, Y489Y^	Delta VOC detected.
35111	KOR91	Kororoit Creek Main - Deer Park	2021-11-23	2021-11-24	T95A*, T95I, Y421Y^, L452R	Delta VOC detected.	T95A	3.6
35145	BWSP006	Belmont Pump Station - South West Geelong	2021-11-22	2021-11-24	T95I, L452R	Delta VOC detected.
35149	BWSP030	Fernleigh Street Pump Station - North Geelong	2021-11-22	2021-11-24	T95I, L452R	Delta VOC detected.
35151	S36CNWRP	Northern Water Plant (Corio)	2021-11-22	2021-11-24	T95I, G142D, Del157-158, L452R, T478K, Y489Y^, N501Y	Delta VOC detected.
35163	WW07-BEN001	Bendigo	2021-11-22	2021-11-24	T95I, G142D, Del157-158, T430T^, L452R, G476G^, Y489Y^, N501Y	Delta VOC detected.
35173	BSTP	Ballarat​​ South	2021-11-23	2021-11-25	T95I, G142D, Del157-158, Del429-433*, R466G*, G502G^	Delta VOC detected.	Del429-433, R466G	26.1, 2.2
35175	BNTHSTP	Ballarat North	2021-11-24	2021-11-25	T95I, G142D, Del157-158, L455S*, T478K, Y489Y^	Delta VOC detected.	L455S	2.4
35189	PBRCRAW1	Brushy Creek	2021-11-23	2021-11-25	T95I, G142D, Del157-158, L441F*, T478K, Y489Y^	Delta VOC detected.	L441F	3
35191	PLILRAW1	Lilydale	2021-11-24	2021-11-25	T95I, G142D, Del157-158, L452R, Y489Y^	Delta VOC detected.
35197	YARS-WOODS	Bentheigh Woords Private Nursing Home	2021-11-23	2021-11-24		Sequencing failure.			2
35199	EG210-12	Bairnsdale	2021-11-22	2021-11-24	V70A*, T95I, G142D, Del157-158	Delta VOC detected.	V70A	13.2
35203	WODS-IN1	Wodonga	2021-11-22	2021-11-23		Sequencing failure.			2
35205	ATP-RAW	Altona	2021-11-24	2021-11-25	T95A*, T95I, C432C^, L452R	Delta VOC detected.	T95A	2.4
34975	WONTHAGGI	Wonthaggi	2021-11-22	2021-11-23	T95I, D138Y*, G142D, Del157-158, L452R, K458R*, Y489Y^	Delta VOC detected.	D138Y, K458R	4.4, 3.3
34977	CWRPCMBINF	Castlemaine	2021-11-19	2021-11-23	T95I, G142D, Del157-158	Delta VOC detected.			1
35343	SOHOR001	Horsham	2021-11-23	2021-11-24	I68I^, T95I, G142D, Del157-158, G416V*, L452R, G482S*, C488R*, G496G	Delta VOC detected.	G416V, G482S, C488R	2, 4.3, 3
35345	SONHI003	Nhill	2021-11-22	2021-11-24	T95I, G142D, Del157-158, L452R, T478K	Delta VOC detected.
35347	SOSWL001	Stawell	2021-11-19	2021-11-22	T95I, G142D, M153I*, Del157-158, L452R, T478K, Q498R	Delta VOC detected.	M153I	98.7
35349	PAURRAW1	Aurora	2021-11-23	2021-11-24	T95I, G142D, Del157-158, T478K, Y489Y^	Delta VOC detected.
35351	PCRGRAW1	Craigieburn	2021-11-23	2021-11-24	T95I, G142D, Y145Y^, Del157-158, L452R, T478K, Y489Y^	Delta VOC detected.
35353	PWALRAW1	Wallan	2021-11-23	2021-11-24	T95I, G142D, Del157-158, L452R, Y489Y^	Delta VOC detected.
35355	SEBNEO0091	Boneo​​	2021-11-24	2021-11-25	F79L*, T95I, N99S*, N137N^, G142D, Del157-158, I468T*, T470A*, T478K, Y489Y^	Delta VOC detected.	F79L, N99S, I468T, T470A	2.2, 4.1, 3, 6.9
35357	SEMTMR0441	Mount Martha​​	2021-11-24	2021-11-25	T95I, G142D, Del157-158, Y489Y^	Delta VOC detected.			1
35527	BWSP006	Belmont Pump Station - South West Geelong	2021-11-24	2021-11-26	T95I, G142D, Del157-158, L425S*, L452R, T478K, Y489Y^	Delta VOC detected.	L425S	2.1
35529	BWSP025	Leopold Pump Station - South East Geelong	2021-11-24	2021-11-26	Del157-158	Delta VOC detected.			1
35531	BWSP030	Fernleigh Street Pump Station - North Geelong	2021-11-24	2021-11-26	T95I, G142D, Del157-158, Y489Y^	Delta VOC detected.			1
35523	S2BRWRP	Black Rock	2021-11-24	2021-11-26	T95I, G142D, E154G*, Del157-158, D427G*, L452R, Y489Y^	Delta VOC detected.	E154G, D427G	3.2, 3.2
35535	BCMSHWWINF	Bacchus Marsh	2021-11-23	2021-11-26		Sequencing failure.			2
35537	MELTWWINF	Melton	2021-11-23	2021-11-26	G75D*, V90F*, T95I, L117L^, G142D, Del157-158, E465G*, Y489Y^	Delta VOC detected.	G75D, V90F, E465G	16.5, 2.5, 8.2
35539	WOODWWINF	Woodend	2021-11-22	2021-11-26		Sequencing failure.			2
35543	WW07-BEN001	Bendigo​​	2021-11-24	2021-11-26		Sequencing failure.
35545	SEPKNH2407	Pakenham STP Upstream Manhole	2021-11-25	2021-11-26	T95I, K97R*, W104R*, G142D, Del157-158, G447C*, L452R, Y489Y^	Delta VOC detected.	K97R, W104R, G447C	2.6, 2.4, 4.2
35549	SCWhitehills	White Hills Primary School	2021-11-24	2021-11-26		Sequencing failure.			2
35379	YARS-IN1	Yarrawonga	2021-11-24	2021-11-25	H69H^, T95I, R102R^, G142D, Del157-158, L452R, Y489Y^, V503A*	Delta VOC detected.	V503A	2.8
35383	YARS-PIPER	Warrina Health - upstream	2021-11-24	2021-11-25	T95I, C136Y*, G142D, Del157-158	Delta VOC detected.	C136Y	5.3	1
35389	WODS-IN1	Wodonga	2021-11-24	2021-11-25		Sequencing failure.			2
35525	S30CWRP	Colac	2021-11-22	2021-11-25		Sequencing failure.			2
7240423	GIP-10049	Traralgon (Gippsland Water Factory)	2021-11-17	2021-11-19	T95I, T109I*, G142D, Del157-158, L452R	Delta VOC detected.	T109I	10.6
7242474	GIP-3369	Drouin	2021-11-18	2021-11-22	T95I, G142D, Del157-158, L452R, T478K	Delta VOC detected.
7243548	ETPRAWSEW	Eastern Treatment Plant​​	2021-11-22	2021-11-22	T95I, G142D, Del157-158, L425L^, N448D*, L452R, Y489Y^	Delta VOC detected.	N448D	2.8
7244825	SFDGSEW	Western Treatment Plant	2021-11-23	2021-11-23	T95A*, T95I, G142D, Del157-158, G416G^, L452R, S477I*, T478K, Y489Y^	Delta VOC detected.	T95A, S477I	7.2, 15.5
7248612	WONTHAGGI	Wonthaggi	2021-11-23	2021-11-24	T95I, G142D, Del157-158, L452R, T478K, Y489Y^	Delta VOC detected.
7248781	WWC_INF	Cowes	2021-11-23	2021-11-24	T95I, I119T*, G142D, Del157-158, L452R, T478K, Y489Y^	Delta VOC detected.	I119T	3.3
7248783	DWWTP	Daylesford	2021-11-22	2021-11-24	N87S*, T95I, N121N^, G142D, Del157-158, T430A*, V445A*, L452R, R466R^, T478K, Y489Y^	Delta VOC detected.	N87S, T430A, V445A	6.6, 2.3, 8.3
7248784	CWRPCMBINF	Castlemaine	2021-11-23	2021-11-24	T95I, N99D*, G142D, Del157-158, N422N^, D428G*, L452Q, L452R, F464F^, Y489Y^	Delta VOC detected.	N99D, D428G	12.3, 6.6
7249295	SFDGSEW	Western Treatment Plant	2021-11-24	2021-11-25	T95I, G142D, Del157-158, L452R, T478K, Y489Y^	Delta VOC detected.
7249559	ETPRAWSEW	Eastern Treatment Plant​​	2021-11-24	2021-11-25	H69H^, L84L^, T95A*, T95I, G142D, Del157-158, L452R, T478K, Y489Y^	Delta VOC detected.	T95A	3.4
7251040	WW07-BEN001	Bendigo	2021-11-24	2021-11-25	T95I, D138D^, G142D, Del157-158, V433V^, L452R, T478K, Y489Y^	Delta VOC detected.
35569	MELTWWINF	Melton	2021-11-26	2021-11-29	G75D*, T95I, E132Q*, G142D, Del157-158, L441P*, L452R, T478K, Y489Y^	Delta VOC detected.	G75D, E132Q, L441P	3.6, 4.9, 3.8
35573	WOODWWINF	Woodend	2021-11-26	2021-11-29	T415T^, Y421Y^, L452R, R466R^, T478K, Y489C*	Delta VOC detected.	Y489C	2.8	1
35711	BWSP006	Belmont Pump Station - South West Geelong	2021-11-26	2021-11-29	T95I, G142D, S151G*, Del157-158, L452R, P463P^, T478K, Y489Y^	Delta VOC detected.	S151G	2
35713	BWSP025	Leopold Pump Station - South East Geelong	2021-11-26	2021-11-29		Sequencing failure.
35715	BWSP030	Fernleigh Street Pump Station - North Geelong	2021-11-26	2021-11-29	T95I, E132D*, G142D, Del157-158, Y489Y^	Delta VOC detected.	E132D	3.3	1
35717	S36CNWRP	Northern Water Plant (Corio)	2021-11-26	2021-11-29	T95I, G142D, Del157-158, Del429-433*, Y489Y^	Delta VOC detected.	Del429-433	11.7
35719	S2BRWRP	Black Rock	2021-11-26	2021-11-29	G72R*, T95I, G142D, Del157-158, P463S*, T478K, Y489Y^, N501Y	Delta VOC detected.	G72R, P463S	5.1, 9.6
35723	S17ABWRP	Apollo Bay	2021-11-24	2021-11-29		Sequencing failure.
35837	SONHI003	Nhill	2021-11-26	2021-11-29	T95I, G142D, Del157-158, L452R, T478K	Delta VOC detected.
35741	BSTP	Ballarat​​ South	2021-11-30	2021-11-30	N81D*, T95I, G142D, Del157-158, L452R, P463S*, T478K, T500I*	Delta VOC detected.	N81D, P463S, T500I	4.7, 3.3, 2
35743	BNTHSTP	Ballarat North	2021-11-29	2021-11-30	V83A*, T95I, N99S*, G142D, Del157-158, D428G*, L452R	Delta VOC detected.	V83A, N99S, D428G	4.8, 5.4, 6.7	1
35745	HAM_WRP_INF	Hamilton	2021-11-25	2021-11-29	T95I, G142D, Del157-158, A435T*, L452R	Delta VOC detected.	A435T	10.9
35747	PTL_WRP_INF	Portland	2021-11-25	2021-11-29		Sequencing failure.			2
35749	BCMSHWWINF	Bacchus Marsh	2021-11-29	2021-11-30	T95I, G142D, Del157-158	Delta VOC detected.			1
35753	MELTWWINF	Melton	2021-11-29	2021-11-30	G75A*, T95I, G142D, M153V*, Del157-158, N422S*, L441P*, L452R, Y489Y^	Delta VOC detected.	G75A, M153V, N422S, L441P	4, 2.6, 2, 4.8
35755	RIDDelLWWINF	Riddells Creek	2021-11-27	2021-11-30		Sequencing failure.			2
35759	SUNBURY	Sunbury​​	2021-11-29	2021-11-30	T95I, N137N^, G142D, Del157-158, L452R, T478K, Y489Y^	Delta VOC detected.
35761	WOODWWINF	Woodend	2021-11-29	2021-11-30	D88D^, T95I, G142D, Del157-158, L452R, T478K	Delta VOC detected.
35763	SHEPP-INF	Shepparton​​	2021-11-26	2021-11-29	G72E*, F86L*, T95I, G142D, Del157-158, L452R, E471K*, T478K, Y489Y^, Q493H*	Delta VOC detected.	G72E, F86L, E471K, Q493H	18.9, 3.8, 3.8, 3.4
35769	MMS001	Melbourne Main - Port Melbourne	2021-11-29	2021-11-30	T95I, G142D, Del157-158, D442G*, C488C^, Y489Y^	Delta VOC detected.	D442G	2.2
35771	SYM13	South Yarra Main - South Melbourne	2021-11-29	2021-11-30		Sequencing failure.
35773	RMD001A	Richmond Main - South Yarra	2021-11-29	2021-11-30	T95I, G142D, Del157-158	Delta VOC detected.			1
35867	STL82	Steele Creek Branch - Tullamarine	2021-11-29	2021-11-30	T95I, G142D, W152R*, Del157-158, L452R, T478K, Y489Y^	Delta VOC detected.	W152R	2
35869	STL1	Steele Creek Branch - Essendon West	2021-11-29	2021-11-30	T95I, G142D, Del157-158, L452R, R454R^, F464L*, T478K, Y489Y^	Delta VOC detected.	F464L	2.3
35879	CWRPCMBINF	Castlemaine	2021-11-26	2021-11-30	L452R, P463P^, T478K	Delta VOC detected.			1
35883	WONTHAGGI	Wonthaggi​​	2021-11-29	2021-11-30	T95I, G142D, Del157-158, L452R, T478K, Y489Y^	Delta VOC detected.
35895	WANS-IN1	Wangaratta	2021-11-29	2021-11-30	T95I, K97R*, G142D, Del157-158, L452R, T478K, Y489Y^, L492L^	Delta VOC detected.	K97R	2.3
35897	YARS-HUME	Warrina Health - downstream	2021-11-29	2021-11-30	T95I, G142D, N149S*, Del157-158	Delta VOC detected.	N149S	7.8	1
35899	YARS-PIPER	Warrina Health - upstream	2021-11-29	2021-11-30	Y91H*, T95I, A123A^, G142D, Del157-158, S469P*	Delta VOC detected.	Y91H, S469P	10.1, 2.7
35903	GIP-2606	Moe	2021-11-29	2021-11-30	T95I, T114T^, G142D, Del157-158, L452R, F456F^, T478K, Y489Y^	Delta VOC detected.
35911	CCM2	Corhanwarrabul Creek Main - Rowville	2021-11-30	2021-01-12	T95I, S98F*, G142D, Del157-158, L452R, T478K, Y489Y^	Delta VOC detected.	S98F	2.7
35913	SBD1	Sandown Branch Diversion - Dandenong South	2021-11-30	2021-01-12	T95A*, T95I, G142D, Del157-158, L441P*, L452R, T478K, Y489Y^	Delta VOC detected.	T95A, L441P	6.2, 14.2
35917	HVM004A	Hallam Valley Main - Hampton Park	2021-11-30	2021-01-12	T95I, G142D, Del157-158, L452R, T478K, Y489Y^	Delta VOC detected.
35919	CRB002	Cranbourne Main – Dandenong South	2021-11-30	2021-01-12	T95I, G142D, Del157-158, L452R, T478K, Y489Y^	Delta VOC detected.
35923	FRN19	Frankston Main - Carrum Downs	2021-11-30	2021-01-12	T95I, G142D, Del157-158	Delta VOC detected.			1
35925	MIS001	Mentone Intercepting - Braeside	2021-11-30	2021-01-12	T95I, G142D, Del157-158, L452R, T478K, Y489Y^	Delta VOC detected.
35927	HBM021	Hobsons Bay Main - Albert Park	2021-11-30	2021-01-12	T95I, G142D, H146Y*, Del157-158	Delta VOC detected.	H146Y	6.6	1
35929	MMS001	Melbourne Main - Port Melbourne	2021-11-30	2021-01-12	T95I, K113R*, G142D, Del157-158, L452R, T478K, Y489Y^	Delta VOC detected.	K113R	3.7
35931	EPS005	Epsom Road Main - Kensington	2021-11-30	2021-01-12	T95A*, T95I, G142D, Del157-158, L441P*, L452R, Y489Y^	Delta VOC detected.	T95A, L441P	3.1, 3.8
35933	CIS002	Caulfield Intercepting - Murumbeena	2021-11-30	2021-01-12	G89S*, T95I, G142D, Del157-158	Delta VOC detected.	G89S	11.6	1
35935	SCR2	Malvern East	2021-11-30	2021-01-12	T95A*, T95I, G142D, Del157-158, S438P*, L452R, T478K, Y489Y^	Delta VOC detected.	T95A, S438P	3.8, 3.8
35937	GCR061	Gardiners Creek Main Relieving - Ashwood	2021-11-30	2021-01-12	T95I, V120V^, G142D, S151N*, Del157-158, L452R, T478K, Y489Y^	Delta VOC detected.	S151N	2.3
35957	ISSPMD01	Mildura	2021-11-29	2021-11-30		Sequencing failure.
35965	SOSWL001	Stawell	2021-11-26	2021-11-29		Sequencing failure.
35967	BCM1	Blind Creek Main - Wantirna South	2021-11-30	2021-12-01	T95I, T108A*, G142D, Del157-158, L452R, Y489Y^	Delta VOC detected.	T108A	2
35969	RIS012	Ringwood South Branch - Heathmont	2021-11-30	2021-12-01	T95I, G142D, Del157-158, L452R, T478K, Y489Y^	Delta VOC detected.
35971	KNC8	Koonung Creek - Vermont	2021-11-30	2021-12-01	R78G*, T95I, G142D, Del157-158, L452R, Y489Y^	Delta VOC detected.	R78G	2.4
35973	LPM018	Lower Plenty Main - Lower Plenty	2021-11-30	2021-12-01	T95I, G142D, Del157-158, L441P*, L452R, T478K, Y489Y^	Delta VOC detected.	L441P	7.5
35975	DCR020	Darebin Creek Main Relieving - Ivanhoe	2021-11-30	2021-12-01	T95I, G142D, Del157-158, C432C^, L452R, E465E^, T478K, Y489Y^	Delta VOC detected.
35993	STL82	Steele Creek Branch - Tullamarine	2021-11-30	2021-12-01	T95I, G142D, Del157-158, L452R, T478K, Y489Y^	Delta VOC detected.
35995	MRM034	Maribyrnong River Main - Essendon West	2021-11-24	2021-12-01	T95A*, T95I, G142D, Del157-158, D442Y*, L452R, T478K, Y489Y^	Delta VOC detected.	T95A, D442Y	10.3, 2.7
35997	STL1	Steele Creek Branch - Essendon West	2021-11-30	2021-12-01	F92S*, T95I, V126F*, G142D, Del157-158, L452R, T478K, Y489Y^, Y495Y^	Delta VOC detected.	F92S, V126F	2.7, 3.2
35999	KOR91	Kororoit Creek Main - Deer Park	2021-11-30	2021-12-01	T95A*, T95I, G142D, Del157-158, I418I^, Y421Y^, N437N^, L441P*, L452R, Y489Y^	Delta VOC detected.	T95A, L441P	5, 3.9
36035	BWSP006	Belmont Pump Station - South West Geelong	2021-11-29	2021-12-01	T95I, G142D, Del157-158, L452R, N482D*	Delta VOC detected.	N482D	43.8
36037	BWSP025	Leopold Pump Station - South East Geelong	2021-11-29	2021-12-01		Sequencing failure.
36039	BWSP030	Fernleigh Street Pump Station - North Geelong	2021-11-29	2021-12-01		Sequencing failure.			2
36041	S36CNWRP	Northern Water Plant (Corio)	2021-11-29	2021-12-01	T95I, G142D, Del157-158	Delta VOC detected.			1
36043	S17ABWRP	Apollo Bay	2021-11-29	2021-12-01	T95I, G142D, N149S*, Del157-158	Delta VOC detected.	N149S	3.3	1
36045	WW07-BEN001	Bendigo	2021-11-26	2021-11-29		Sequencing failure.			2
36047	WW07-BEN001	Bendigo	2021-11-29	2021-12-01	T95I, G142D, Del157-158, L452R, T478K, N501Y	Delta VOC detected.
36051	SCWhitehills	White Hills Primary School	2021-11-29	2021-11-29		Sequencing failure.			2
36053	SCWhitehills	White Hills Primary School	2021-11-29	2021-11-30		Sequencing failure.			2
36055	SEMTMR0441	Mount Martha	2021-11-30	2021-12-01	T95I, G142D, G142G^, Y145C*, Del157-158	Delta VOC detected.	Y145C	41.3	1
36057	SEBNEO0091	Boneo	2021-11-30	2021-12-01	T95I, G142D, Del157-158, L452R, T478K, Y489Y^	Delta VOC detected.
36093	BNTHSTP	Ballarat North	2021-12-01	2021-12-02	T95I, G142D, N149S*, Del157-158, Y421Y^, D428D^, V433I*, L452R, T478K, Y489Y^	Delta VOC detected.	N149S, V433I	2.7, 2.6
36091	BSTP	Ballarat​​ South	2021-12-01	2021-12-02	T95I, G142D, Del157-158, L452R, Y489Y^	Delta VOC detected.
36083	PBRCRAW1	Brushy Creek	2021-12-01	2021-12-02	R78G*, T95I, G142D, Del157-158, N450D*, L452R, I472V*, T478K, Y489Y^	Delta VOC detected.	R78G, N450D, I472V	2.3, 2.3, 2.2
36085	PLILRAW1	Lilydale	2021-11-30	2021-12-01	T95I, G142D, N148D*, Del157-158, L452R, T478K, Y489Y^	Delta VOC detected.	N148D	2.9
36075	SHEPP-INF	Shepparton​​	2021-11-29	2021-12-01		Sequencing failure.
36101	SONHI003	Nhill	2021-11-29	2021-12-01	T95I, G142D, Del157-158, I418I^, V433A*, W436C*, L452R, T478K	Delta VOC detected.	V433A, W436C	2.6, 2.3
36169	BW435115	Barwon Heads	2021-11-30	2021-12-02	T95I, Del157-158	Delta VOC detected.			1
36163	YEM048	Yarra East Main - Templestowe	2021-11-30	2021-12-02	P82L*, T95A*, T95I, G142D, Del157-158, N437S*, L441P*, L452R, T478K, Y489Y^	Delta VOC detected.	P82L, T95A, N437S, L441P	5.6, 9.2, 2.2, 8.3
36227	MMS001	Melbourne Main - Port Melbourne	2021-12-01	2021-12-02	T95I, G142D, Del157-158, K417E*, L452R, R454I*, T478K, Y489Y^	Delta VOC detected.	K417E, R454I	5.6, 5.7
36231	PAURRAW1	Aurora	2021-11-30	2021-12-01	N81N^, T95I, G142D, Del157-158, L452R, S477S^, Y489Y^	Delta VOC detected.
36233	SEPKNH2407	Pakenham STP Upstream Manhole	2021-12-01	2021-12-02	T95I, G142D, Del157-158, L452R, A475V*, T478K, Y489Y^, P491P^	Delta VOC detected.	A475V	2.3
36213	STL82	Steele Creek Branch - Tullamarine	2021-12-01	2021-12-02	T95I, G142D, Del143-145, Del157-158, K417N, N422D*, N440K, G446S, L452R, S477N, E484A, Q493R, G496S, Q498R, N501Y	Omicron and Delta VOC detected.	N422D	2
36219	STL1	Steele Creek Branch - Essendon West	2021-12-01	2021-12-02	T76I*, T95I, Del157-158, K417N, L425L^, N440K, G446S, L452R, S477N, E484A, Y489Y^, Q493R, G496S, Q498R, N501Y	Omicron and Delta VOC detected.	T76I	3.9
36251	GIP-3244	Warragul​​	2021-12-01	2021-12-02		Sequencing failure.
36253	YARS-IN1	Yarrawonga	2021-12-01	2021-12-02	T95I, G142D, Del157-158, L452R, T478K	Delta VOC detected.
36255	YARS-HUME	Warrina Health - downstream	2021-12-01	2021-12-02		Sequencing failure.			2
36263	S30CWRP	Colac​​	2021-11-29	2021-12-02	G142D, Del157-158, T430I*, T478K, Y489Y^	Delta VOC detected.	T430I	3.3
36269	SOSWL001	Stawell	2021-11-30	2021-12-01	T95I, G142D, M153I*, Del157-158, L452R, T478K, Y489Y^	Delta VOC detected.	M153I	96.2
36271	WBL_WRP_INF	Warrnambool	2021-12-02	2021-12-02		Sequencing failure.
36277	MMS001	Melbourne Main - Port Melbourne	2021-12-02	2021-12-03	S71P*, T95I, G142D, Del157-158, L452R, Y489Y^	Delta VOC detected.	S71P	8.2
36367	STL1	Steele Creek Branch - Essendon West	2021-12-02	2021-12-03		Sequencing failure.
36369	STL82	Steele Creek Branch - Tullamarine	2021-12-02	2021-12-03	T95I, F133S*, G142D, Del157-158, L452R, Y489Y^	Delta VOC detected.	F133S	15
36383	BCMSHWWINF	Bacchus Marsh	2021-11-30	2021-12-03	T95I, G142D, Del145, H146Y*, N149D*, Del157-158, L452R, T478K, Y489Y^	Delta VOC detected.	Del145+H146Y, N149D	2.4, 2.2
36385	MELTWWINF	Melton	2021-11-30	2021-12-03		Sequencing failure.
7253034	GIP-3369	Drouin	2021-11-25	2021-11-29	T95I, G142D, Del157-158, K444K*, L452R, T478K, Y489Y^	Delta VOC detected.	K444K	2.8
7253524	BNTHSTP	Ballarat North	2021-11-24	2021-11-29	G89S*, T95I, P139L*, G142D, Del157-158, F429S*, L452R, T478K, Y489Y^	Delta VOC detected.	G89S, P139L, F429S	4.9, 2.1, 5.4
7255745	SFDGSEW	Western Treatment Plant	2021-11-29	2021-11-30	T95I, G142D, Del157-158, L452R, T478K, Y489Y^	Delta VOC detected.
7256262	ETPRAWSEW	Eastern Treatment Plant​​	2021-11-29	2021-11-30	T95A*, T95I, G142D, Del157-158, L452R, T478K, Y489Y^	Delta VOC detected.	T95A	3.4
7257591	BNTHSTP	Ballarat North	2021-11-29	2021-12-01	I68V*, T95I, F133F^, N137N^, G142D, Del157-158, L452R, T478K, Y489Y^	Delta VOC detected.	I68V	2
7258326	WONTHAGGI	Wonthaggi	2021-11-30	2021-12-01	T95I, G142D, Del157-158, L452R	Delta VOC detected.
7258327	WWC_INF	Cowes	2021-11-30	2021-12-01	T95I, G142D, Del157-158, L425S*, L441P*, L452R, T478K, Y489Y^	Delta VOC detected.	L425S, L441P	2.8, 7.7
7259257	ETPRAWSEW	Eastern Treatment Plant​​	2021-12-01	2021-12-02	T95A*, T95I, G142D, Del157-158, L452R, T478K, Y489Y^	Delta VOC detected.	T95A	4.4
7259456	SFDGSEW	Western Treatment Plant	2021-12-01	2021-12-02	V70A*, L84L^, T95I, G142D, Del157-158, L452R, T478K, Y489Y^	Delta VOC detected.	V70A	2
36415	SUNBURY	Sunbury​​	2021-12-03	2021-12-06	T95I, Q134P*, S155G*, Del157-158, L452R	Delta VOC detected.	Q134P, S155G	15.4, 3
36417	MELTWWINF	Melton	2021-12-03	2021-12-06	G75D*, T95I, G142D, Del157-158, L452R, G476G^, T478K	Delta VOC detected.	G75D	32.4
36461	STL1	Steele Creek Branch - Essendon West	2021-12-03	2021-12-06	T95I, E96K*, G142D, Del157-158, L452R, K458E*, T478K, Y489Y^	Delta VOC detected.	E96K, K458E	5.5, 3.8
36465	MMS001	Melbourne Main - Port Melbourne	2021-12-03	2021-12-06	T95I, G142D, Del157-158, L452R, T478K, Y489Y^	Delta VOC detected.
7261633	GIP-3369	Drouin		2021-12-06	T95I, G142D, Del157-158, K417R*, N439S*, L452R, T478K, Y489Y^	Delta VOC detected.	K417R, N439S	4.6, 2.8
36531	BW435115	Barwon Heads	2021-12-02	2021-12-06	G75D*, T95I, N137S*, P139P^, G142D, Del157-158, L452R, Y489Y^	Delta VOC detected.	G75D, N137S	72.3, 2.1
36535	BWSP030	Fernleigh Street Pump Station - North Geelong	2021-12-01	2021-12-06	K77R*, T95I, G142D, Del157-158, L452R, T478K, Y489Y^	Delta VOC detected.	K77R	5
36539	BWSP025	Leopold Pump Station - South East Geelong	2021-12-01	2021-12-06		Sequencing failure.
36545	S36CNWRP	Northern Water Plant (Corio)	2021-12-01	2021-12-06		Sequencing failure.
36555	HAM_WRP_INF	Hamilton	2021-12-02	2021-12-06		Sequencing failure.			2
36557	PTL_WRP_INF	Portland	2021-12-02	2021-12-06	G142D, Del157-158, Y489Y^	Delta VOC detected.			1
36559	BNTHSTP	Ballarat North	2021-12-06	2021-12-07	T95I, G142D, Y144Y^, Del157-158, L452R, T478K, Y489Y^	Delta VOC detected.
36567	BCMSHWWINF	Bacchus Marsh	2021-12-03	2021-12-06	T95I, E96D*, G142D, Del157-158, L452R, T478K, Y489Y^	Delta VOC detected.	E96D	2.6
36569	EG210-12	Bairnsdale	2021-11-30	2021-12-06	T95I, C136W*, G142D, Del157-158, T430T^, L452R, T478K, Y489Y^	Delta VOC detected.	C136W	8.1
36573	GISBWWINF	Gisborne	2021-12-06	2021-12-07	T95I, G142D, Del157-158, L452R, T478K, Y489Y^	Delta VOC detected.
36577	STL82	Steele Creek Branch - Tullamarine	2021-12-06	2021-12-07	T95I, N99S*, G142D, Del157-158, L452R, L455L^, T478K, Y489Y^	Delta VOC detected.	N99S	2.9
36579	STL1	Steele Creek Branch - Essendon West	2021-12-06	2021-12-07	T95I, G142D, Del157-158, L452R, T478K, Y489Y^	Delta VOC detected.
7263447	SFDGSEW	Western Treatment Plant	2021-12-06	2021-12-07	T95I, G142D, Del157-158, L452R, E465G*, T478K, Y489Y^	Delta VOC detected.	E465G	2
7263588	BNTHSTP	Ballarat North	2021-12-02	2021-12-07	G89D*, T95I, G142D, Del157-158, L452R, T478K, Y489Y^	Delta VOC detected.	G89D	14.4
7263618	ETPRAWSEW	Eastern Treatment Plant​​	2021-12-06	2021-12-07	T95A*, T95I, G142D, Del157-158, L441P*, L452R, T478K, Y489Y^, Y495H*	Delta VOC detected.	T95A, L441P, Y495H	5.1, 2.2, 2.5
36565	SHEPP-INF	Shepparton​​	2021-12-03	2021-12-06	T95I, G142D, Del157-158, L452R, T478K	Delta VOC detected.
36725	BCM1	Blind Creek Main - Wantirna South	2021-12-07	2021-12-08	G75V*, T95I, G142D, Del157-158, L452R, T478K, G485G^, Y489Y^	Delta VOC detected.	G75V	5.9
36729	KNC8	Koonung Creek - Vermont	2021-12-07	2021-12-08	T95I, G142D, Del157-158, G416G^, L452R, R466S*, T478K, Y489Y^	Delta VOC detected.	R466S	3.6
36731	YEM048	Yarra East Main - Templestowe	2021-12-07	2021-12-08	T95I, G142D, Del157-158, Del428-433*, W436C*, L441P*, L452R, T478K, Y489Y^	Delta VOC detected.	Del428-433, W436C, L441P	2.3, 2.6, 10.7
36733	LPM018	Lower Plenty Main - Lower Plenty	2021-12-07	2021-12-08	T95I, G142D, Del157-158, L452R, Y489Y^	Delta VOC detected.
36735	DCR020	Darebin Creek Main Relieving - Ivanhoe	2021-12-07	2021-12-08	T95I, G142D, Del157-158, L452R, T478K, Y489Y^	Delta VOC detected.
36749	STL1	Steele Creek Branch - Essendon West	2021-12-07	2021-12-08	T95I, G103G^, G142D, Del157-158, L452R, A475T*, T478K, Y489Y^	Delta VOC detected.	A475T	2.9
36753	KOR91	Kororoit Creek Main - Deer Park	2021-12-07	2021-12-08		Sequencing failure.
36683	MMS001	Melbourne Main - Port Melbourne	2021-12-06	2021-12-07		Sequencing failure.			2
36697	BW435115	Barwon Heads	2021-12-06	2021-12-07	T95I, G142D, N149N^, Del157-158, L452R, T478K, Y489Y^	Delta VOC detected.
36455	STL82	Steele Creek Branch - Tullamarine	2021-12-03	2021-12-06	G142D, Del157-158, L452R, T478K, P499P^	Delta VOC detected.
7265883	WWC_INF	Cowes		2021-12-07	T95I, G142D, Del157-158, S438P*, K444K^, L452R, T478K, Y489Y^, N501N^	Delta VOC detected.	S438P	2.1
36791	CCM2	Corhanwarrabul Creek Main - Rowville	2021-12-07	2021-12-08		Sequencing failure.
36823	CIS002	Caulfield Intercepting - Murumbeena	2021-12-07	2021-12-08	T95I, G142D, Del143-145, K147E*, Del157-158, L452R, T478K, Y489Y^	Delta VOC detected.	K147E	2.8
36797	CRB002	Cranbourne Main – Dandenong South	2021-12-07	2021-12-08	T95A*, T95I, K113K^, G142D, Del157-158, Y451H*, L452R, T478K, Y489Y^	Delta VOC detected.
36813	EPS005	Epsom Road Main - Kensington	2021-12-07	2021-12-08	T95I, G142D, Del157-158, N440S*, L441P*, L452R, L461P*, T478K, Y489Y^	Delta VOC detected.	N440S, L441P, L461P	4.3, 31.2, 2.9
36801	FRN19	Frankston Main - Carrum Downs	2021-12-07	2021-12-08		Sequencing failure.
36819	GCR061	Gardiners Creek Main Relieving - Ashwood	2021-12-07	2021-12-08	T95I, G142D, M153I*, Del157-158, L441P*, L452R, T478K, Y489Y^	Delta VOC detected.	M153I, L441P	2.3, 3.9
36809	HBM021	Hobsons Bay Main - Albert Park	2021-12-07	2021-12-08	T95I, G142D, H146Y*, Del157-158, D428N*, I434M*	Delta VOC detected.	H146Y, D428N, I434M	3.2, 25.1, 4.2	1
36795	HVM004A	Hallam Valley Main - Hampton Park	2021-12-07	2021-12-08	S71F*, T95I, F140F^, G142D, Del157-158, L452R, T478K, Y489Y^	Delta VOC detected.	S71F	5.7
36807	MIS001	Mentone Intercepting - Braeside	2021-12-07	2021-12-08	T95A*, T95I, G142D, Del157-158, L452R, T478K, Y489Y^, F490F^	Delta VOC detected.	T95A	6.1
36811	MMS001	Melbourne Main - Port Melbourne	2021-12-07	2021-12-08	G89S*, T95I, G142D, Del157-158, K417N, L441P*, L452R, T478K, Y489Y^, N501Y	Omicron and Delta VOC detected.	G89S, L441P	4.1, 2.5
36817	RMD001A	Richmond Main - South Yarra	2021-12-07	2021-12-08	D80A*, T95I, G142D, Del157-158, L452R, Y453C*, T478K, Y489Y^, N481S*	Delta VOC detected.	D80A, Y453C, N481S	2.6, 2.1, 2.7
36793	SBD1	Sandown Branch Diversion - Dandenong South	2021-12-07	2021-12-08	T95I, G142D, Del157-158, L452R, Del465-468*, T478K, Y489Y^	Delta VOC detected.	Del465-468	3.3
36821	SCR2	Malvern East	2021-12-07	2021-12-08	T95I, G142D, Del157-158, L452R, R454I*, T478K, Y489Y^, V503F*	Delta VOC detected.	R454I, V503F	2.2, 2.7
36847	SEPKNH2407	Pakenham STP Upstream Manhole	2021-12-07	2021-12-08		Sequencing failure.
36881	PLILRAW1	Lilydale	2021-12-07	2021-12-08	T95I, G142D, Del157-158, L452R, T478K, Y489Y^	Delta VOC detected.
36891	PBRCRAW1	Brushy Creek	2021-12-08	2021-12-09	T95I, G142D, Del157-158, L441P*, L452R, T478K, Y489Y^	Delta VOC detected.	L441P	3.9
36945	STL1	Steele Creek Branch - Essendon West	2021-12-08	2021-12-09	T95I, G142D, Del157-158, L452R, Y489Y^	Delta VOC detected.
36997	BWSP006	Belmont Pump Station - South West Geelong	2021-12-06	2021-12-09		Sequencing failure.
37009	MMS001	Melbourne Main - Port Melbourne	2021-12-08	2021-12-09	L84L^, T95I, A123T*, G142D, Del143-145, Del157-158, K417N, N440K, G446S, L452R, S477N, E484A, Y489Y^, N501Y	Omicron and Delta VOC detected.	A123T	4.9
37025	PAURRAW1	Aurora	2021-12-07	2021-12-09	F86S*, T95I, Del157-158, Y421C*, G431S*, L452R, T478K, Y489Y^	Delta VOC detected.	F86S, Y421C, G431S	2.4, 13.6, 10.8
37027	SEMTMR0441	Mount Martha​​	2021-12-07	2021-12-09	T95I, G142D, Del157-158, L452R, T478K, Y489Y^	Delta VOC detected.
37033	PCRGRAW1	Craigieburn	2021-12-07	2021-12-08	T95A*, T95I, G103V*, G142D, Del157-158, L452R, T478K, Y489Y^	Delta VOC detected.	T95A, G103V	9.1, 6.5
37041	BW435115	Barwon Heads	2021-12-07	2021-12-09	T95I, G142D, Del157-158, K444N*, L452R, E484G*	Delta VOC detected.	K444N, E484G	37.4, 5
37063	S2BRWRP	Black Rock	2021-12-06	2021-12-09		Sequencing failure.
37067	S36CNWRP	Northern Water Plant (Corio)	2021-12-06	2021-12-09	T95I, N99D*, G142D, Del157-158, L452R, A475A^, T478K, Y489Y^	Delta VOC detected.	N99D	5.2
37083	MRR081B	Maribyrnong River Main Relieving - Essendon West	2021-12-09	2021-12-10	T95A*, T95I, C131C^, G142D, Del157-158, L452R, T478K, Y489Y^, Y495H*	Delta VOC detected.	T95A, Y495H	6.2, 5.3
37085	WTS033	Western Trunk - Brooklyn​​	2021-12-09	2021-12-10	T76I*, T95I, G142D, Del157-158, L452R, D467Y*, T478K, Y489Y^	Delta VOC detected.	T76I, D467Y	2.1, 2.4
37087	SPS558-1	Sewage Pumping Station 558 retic - Werribee	2021-12-09	2021-12-10	T95I, G142D, Del157-158, I434T*, L452R, E471K*, T478K, Y489Y^	Delta VOC detected.	I434T, E471K	4.3, 2.8
37089	WBW1	Werribee West Main - Werribee	2021-12-09	2021-12-10	G72E*, T95A*, T95I, G142D, Y144H*, N148S*, Del157-158, V433I*, L452R, Y453Y*, T478K, Y489Y^	Delta VOC detected.	G72E, T95A, Y144H, N148S, V433I, Y453Y	2, 2.4, 2, 2.3, 3, 2
37091	WAV1	Waverly Branch - Scoresby	2021-12-09	2021-12-10	T95I, G142D, Del157-158, L452R, Y489Y^	Delta VOC detected.
37099	CRB13	Cranbourne Main - Lynbrook	2021-12-09	2021-12-10	T95I, G142D, Del157-158, L452R, T478K, Y489Y^	Delta VOC detected.
37103	CRB002	Cranbourne Main – Dandenong South	2021-12-09	2021-12-10	T95I, G142D, Del157-158, L441P*, L452R, K462E*, T478K, Y489Y^	Delta VOC detected.	L441P, K462E	3.5, 2
37105	SBD1	Sandown Branch Diversion - Dandenong South	2021-12-09	2021-12-10	T95I, G142D, Del157-158, L452R, Y489Y^	Delta VOC detected.
37109	WLY10	Worsley Road Branch - Carrum Downs	2021-12-09	2021-12-10	T95I, G142D, Del157-158, L452R, Y489Y^	Delta VOC detected.
37111	FRN19	Frankston Main - Carrum Downs​​	2021-12-09	2021-12-10	T95I, G142D, Del157-158, L452R, K458R*, D467G*, T478K, Y489Y^	Delta VOC detected.	K458R, D467G	2.1, 2
37113	CHE1	Chelsea Branch - Bonbeach	2021-12-09	2021-12-10	T95I, G142D, Del157-158, G431G^, L452R, T478K, E484Q*, Y489Y^	Delta VOC detected.	E484Q	8.4
37115	CHP001	Chapel Road Branch - Keysborough	2021-12-09	2021-12-10	S94T*, T95I, V120V^, G142D, Del156-157*, Del157-158, K424T*, L452R, T478K, Y489Y^	Delta VOC detected.	S94T, Del156-157, K424T	4, 3.1, 3.4
37117	MIS001	Mentone Intercepting - Braeside	2021-12-09	2021-12-10	T95I, G142D, Del157-158, L452R, T478K, Y489Y^	Delta VOC detected.
37119	WES1	Westall Branch - Dingley Village	2021-12-09	2021-12-10	T95I, G142D, Del157-158, L452R, T478K, Y489Y^	Delta VOC detected.
37121	CLY62	Clayton West Branch - Clayton	2021-12-09	2021-12-10	T95I, G142D, Del157-158, L452R, T478K, Y489Y^, T500T^	Delta VOC detected.
37123	HBM097	Hobsons Bay Main - Brighton	2021-12-09	2021-12-10		Sequencing failure.
37149	HBM021	Hobsons Bay Main - Albert Park	2021-12-09	2021-12-10		Sequencing failure.
37155	KOR91	Kororoit Creek Main - Deer Park	2021-12-09	2021-12-10	T95I, G142D, Del157-158, L452R, T478K, Y489Y^	Delta VOC detected.
37271	SEBNEO0091	Boneo​​	2021-12-09	2021-12-10	T95I, G142D, N148S*, Del157-158, F429L*, L452R, R457K*, R457M*, G476G^, Y489Y^	Delta VOC detected.	N148S, F429L, R457K, R457M	2, 2.5, 2.4, 2.6
37185	SAB1	St Albans Branch - Ardeer	2021-12-09	2021-12-10	L84L^, T95I, I101V*, G142D, Del157-158, K444E*, L452R, T478K, Y489Y^	Delta VOC detected.	I101V, K444E	2.6, 2
37155	KOR91	Kororoit Creek Main - Deer Park	2021-12-09	2021-12-10	L84L^, T95I, G142D, Del157-158, L452R, N460N^, T478K, Y489Y^	Delta VOC detected.
37157	KOR127A	Kororoit Creek Main - Deer Park	2021-12-09	2021-12-10	T95I, G142D, Del157-158, L452R, T478K, Y489Y^	Delta VOC detected.
37159	SSW3	Sunshine West Main - Sunshine	2021-12-09	2021-12-10	T76I*, T95I, G142D, Del157-158, Y489Y^	Delta VOC detected.	T76I	6.8	1
37161	MRM089	Maribyrnong River Main - Avondale Heights	2021-12-09	2021-12-10	T95I, G142D, Del157-158, L452R, T478P*, T478K, Y489Y^	Delta VOC detected.	T478P	3
37163	MRM034	Maribyrnong River Main - Essendon West	2021-12-09	2021-12-10	T95I, G142D, Del157-158, L452R, T478K, C480Y*, Y489Y^, F490L*	Delta VOC detected.	C480Y, F490L	3.2, 5.5
37165	STL1	Steele Creek Branch - Essendon West	2021-12-09	2021-12-10	T95I, G142D, Del157-158, S438P*, D442A*, L452R, L455M*, T478K, Y489Y^	Delta VOC detected.	S438P, D442A, L455M	4.3, 15.7, 9.1
37169	MCR39A	Merri Creek Main Relieving - Coburg North	2021-12-09	2021-12-10		Sequencing failure.
37171	EPS005	Epsom Road Main - Kensington	2021-12-09	2021-12-10		Sequencing failure.
37173	MPM002	Moonee Ponds Main - North Melbourne	2021-12-09	2021-12-10	T95I, G142D, Del157-158, D420G*, L452R, T478K, Y489Y^	Delta VOC detected.
37183	HBM004	Hobsons Bay Main - Port Melbourne​​	2021-12-09	2021-12-10	T95I, Y489Y^	Sequencing failure.
37293	WAV1	Waverly Branch - Scoresby	2021-12-10	2021-12-13	T95I, G142D, Del157-158, L452R, P463P^, T478K, Y489Y^	Delta VOC detected.
37295	SCR2	Malvern East	2021-12-10	2021-12-13	T95I, G142D, Del157-158, L452R, T478K, Y489Y^	Delta VOC detected.
37297	CIS002	Caulfield Intercepting - Murumbeena	2021-12-10	2021-12-13		Sequencing failure.
37299	HBM097	Hobsons Bay Main - Brighton	2021-12-10	2021-12-13	S71F*, T95I, G142D, Del157-158, N422D*, L452R, Y489Y^	Delta VOC detected.	S71F, N422D	2, 2.7	1
37305	MMS001	Melbourne Main - Port Melbourne	2021-12-10	2021-12-13	T95I, G142D, Del157-158, F429L*, D467G*, Y489Y^, N501S*	Delta VOC detected.	F429L, D467G, N501S	6.1, 5.3, 2.5
37309	WBW1	Werribee West Main - Werribee	2021-12-10	2021-12-13	T73A*, T95A*, T95I, G142D, Del157-158, T478K, Y489Y^	Delta VOC detected.	T73A, T95A	2.5, 5.5
37311	SPS558-1	Sewage Pumping Station 558 retic - Werribee	2021-12-10	2021-12-13	R78K*, T95I, V126F*, G142D, Del157-158, L452R, T478K, N481S*, Y489Y^	Delta VOC detected.	R78K, V126F, N481S	5.4, 4.4, 2.9
37313	HAC2	Hacketts Road Branch - Point Cook	2021-12-10	2021-12-13	T95I, G142D, Del157-158, Del429-433*, L441P*, L452R, T478K, Y489Y^, G496S, V503A*	Delta VOC detected.	Del429-433, L441P, V503A	2.8, 3.6, 2
37317	WTS033	Western Trunk - Brooklyn​​	2021-12-10	2021-12-13	T95A*, T95I, G142D, Del157-158, L452R, R457M*, T478K, Y489Y^	Delta VOC detected.	T95A, R457M	4.5, 4.5
37319	EPS005	Epsom Road Main - Kensington	2021-12-10	2021-12-13	T95A*, T95I, V130V^, Del157-158, Y489Y^	Delta VOC detected.	T95A	4.8	1
37321	MPM002	Moonee Ponds Main - North Melbourne	2021-12-10	2021-12-13	A93T*, T95I, S98P*, G142, Del143-145, G142D, Del157-158, K417N, N440K, G446S, L452R, S477N, E484A, Y489Y^, Q493R, G496S, Q498R, P499P^, N501Y	Omicron and Delta VOC detected.	A93T, S98P	12.3, 6.7
37371	MRM089	Maribyrnong River Main - Avondale Heights	2021-12-10	2021-12-13		Sequencing failure.
37373	MRM034	Maribyrnong River Main - Essendon West	2021-12-10	2021-12-13	T95A*, T95I, G142D, Del157-158, L452R, A475A^, T478K, Y489Y^	Delta VOC detected.	T95A	4.9
37375	STL1	Steele Creek Branch - Essendon West	2021-12-10	2021-12-13	T95I, V120A*, G142D, Del157-158, L452R	Delta VOC detected.	V120A	6.8
37377	MRR081B	Maribyrnong River Main Relieving - Essendon West	2021-12-10	2021-12-13	T95A*, T95I, G142D, G142G^, Del157-158, K417T*, E484E^, Y489Y^, F497F^	Delta VOC detected.	T95A, K417T	14.2, 9.7
37379	MCR39A	Merri Creek Main Relieving - Coburg North	2021-12-10	2021-12-13	T95I, G142D, Del157-158, Y489Y^	Delta VOC detected.			1
37381	SAB1	St Albans Branch - Ardeer	2021-12-10	2021-12-13		Sequencing failure.			2
37385	KOR127A	Kororoit Creek Main - Deer Park	2021-12-10	2021-12-13	A93A^, T95I, G142D, Del157-158, L452R, S469P*, T478K, Y489Y^	Delta VOC detected.	S469P	4.4
37387	SSW3	Sunshine West Main - Sunshine	2021-12-10	2021-12-13		Sequencing failure.			2
37391	HBM004	Hobsons Bay Main - Port Melbourne​​	2021-12-10	2021-12-13	N74D*, T95I, G142D, Del157-158	Delta VOC detected.	N74D	3.9	1
37411	HVM004A	Hallam Valley Main - Hampton Park	2021-12-10	2021-12-13		Sequencing failure.
37413	CRB002	Cranbourne Main – Dandenong South	2021-12-10	2021-12-13	T95I, G142D, Del157-158	Delta VOC detected.			1
37419	SBD1	Sandown Branch Diversion - Dandenong South	2021-12-10	2021-12-13	T95I, G142D, Del157-158, K444K^, Y489Y^	Delta VOC detected.			1
37423	CRB13	Cranbourne Main - Lynbrook	2021-12-10	2021-12-13	T95I, G142D, Del157-158, Y489Y^	Delta VOC detected.			1
37439	FRN19	Frankston Main - Carrum Downs​​	2021-12-10	2021-12-13	T95I, G142D, Del157-158, L452R, T478K, Y489Y^	Delta VOC detected.
37441	WLY10	Worsley Road Branch - Carrum Downs	2021-12-10	2021-12-13	T95I, G142D, Del157-158, L452R, Y489Y^	Delta VOC detected.
37445	CHE1	Chelsea Branch - Bonbeach	2021-12-10	2021-12-13	T95I, G142D, Del157-158, L452R, Y489Y^	Delta VOC detected.
37447	CHP001	Chapel Road Branch - Keysborough	2021-12-10	2021-12-13	T95A*, T95I, G142D, Del157-158	Delta VOC detected.	T95A	5.8	1
37449	MIS001	Mentone Intercepting - Braeside	2021-12-10	2021-12-13	T95I, T114I*, G142D, Del157-158	Delta VOC detected.	T114I	3	1
37451	WES1	Westall Branch - Dingley Village	2021-12-10	2021-12-13	T95I, K129K^, G142D, Del157-158, L452R, P463S*, T478K, Y489Y^, P499S*	Delta VOC detected.	P463S, P499S	4.6, 5.2
37453	CLY62	Clayton West Branch - Clayton	2021-12-10	2021-12-13		Sequencing failure.
37465	SEMTMR0441	Mount Martha​​	2021-12-10	2021-12-13	T95I, G107G^, G142D, Del157-158, L452R, Y489Y^	Delta VOC detected.
37479	SEBNEO0091	Boneo​​	2021-12-10	2021-12-13		Sequencing failure.
37505	S36CNWRP	Northern Water Plant (Corio)	2021-12-09	2021-12-13	T95I, Del157-158, D420D^, R466G*, Y473H*	Delta VOC detected.	R466G, Y473H	2.4, 2.3	1
37519	MELTWWINF	Melton	2021-12-09	2021-12-13		Sequencing failure.			2
37525	SUNBURY	Sunbury​​	2021-12-13	2021-12-14	T95I, G142D, Del157-158, L452R, T478K	Delta VOC detected.
37527	WOODWWINF	Woodend	2021-12-06	2021-12-14	T95I, G142D, Del157-158	Delta VOC detected.			1
37303	HBM021	Hobsons Bay Main - Albert Park	2021-12-10	2021-12-13		Sequencing failure.			2
37655	SEPKNH2407	Pakenham STP Upstream Manhole	2021-12-13	2021-12-14	A93A^, T95I, G142D, Del143-145, Del157-158, K417N, N440K, G446S, G446D*, L452R, S477N, E484A, E484E^, Y489Y^, Q493R, G496S, Q498R, N501Y	Omicron and Delta VOC detected.
37681	GIP-3244	Warragul​​	2021-12-13	2021-12-14	T95I, G142D, Del157-158, K424K^, L425L^, D428D^, L452R, T478K	Delta VOC detected.
37689	CCM2	Corhanwarrabul Creek Main - Rowville	2021-12-14	2021-12-15	T95I, G142D, Del157-158, L452R, T478K, Y489Y^	Delta VOC detected.
37691	SBD1	Sandown Branch Diversion - Dandenong South	2021-12-14	2021-12-15	T95A*, T95I, G142D, Del157-158, L452R, Y489Y^	Delta VOC detected.
37693	HVM004A	Hallam Valley Main - Hampton Park	2021-12-14	2021-12-15	T95I, G142D, Del157-158, L452R, I468T*, T478K, Y489Y^	Delta VOC detected.
37695	CRB002	Cranbourne Main – Dandenong South	2021-12-14	2021-12-15	V83V^, T95I, G142D, Del157-158, K417R*, L452R, P453P^, T478K, Y489Y^	Delta VOC detected.
37701	FRN19	Frankston Main - Carrum Downs​​	2021-12-14	2021-12-15	T95I, G142D, Del157-158, L452R, R466I*, T478K, Y489Y^	Delta VOC detected.
37703	MIS001	Mentone Intercepting - Braeside	2021-12-14	2021-12-15	T95I, G142D, Del157-158, L452R, T478K, Y489Y^	Delta VOC detected.
37705	HBM021	Hobsons Bay Main - Albert Park	2021-12-14	2021-12-15	T95I, G142D, Del157-158, L452R, T478K, Y489Y^	Delta VOC detected.
37707	MMS001	Melbourne Main - Port Melbourne	2021-12-14	2021-12-15	T95I, G142D, Del143-145, Del157-158, K417N, N440K, G446S, L452R, T478K, Y489Y^	Omicron and Delta VOC detected.
37709	EPS005	Epsom Road Main - Kensington	2021-12-14	2021-12-15	T95I, G142D, Del157-158, K417N, N440K, G446S, L452R, S477N, T478K, E484A, Y489Y^	Omicron and Delta VOC detected.
37711	SYM13	South Yarra Main - South Melbourne	2021-12-14	2021-12-15	T95I, G142D, Del143-145, Del157-158, K417N, N440K, G446S, L452R, S477N, T478K, E484A, Y489Y^, Q493R, G496S, Q498R, N501Y	Omicron and Delta VOC detected.
37715	GCR061	Gardiners Creek Main Relieving - Ashwood	2021-12-14	2021-12-15	F79V*, T95I, G142D, Del157-158, D420G*, L452R, T478K, Y489Y^	Delta VOC detected.
37717	SCR2	Malvern East	2021-12-14	2021-12-15	T95I, G142D, Del157-158, L452R, T478K, Y489Y^	Delta VOC detected.
37369	STL82	Steele Creek Branch - Tullamarine	2021-12-10	2021-12-13		Sequencing failure.			2
37737	BCM1	Blind Creek Main - Wantirna South	2021-12-14	2021-12-15	T95I, G142D, Del157-158, L452R, Y489Y^	Delta VOC detected.
37751	DCR020	Darebin Creek Main Relieving - Ivanhoe	2021-12-14	2021-12-15		Sequencing failure.			2
37741	KNC8	Koonung Creek - Vermont	2021-12-14	2021-12-15	P82P^, T95I, G142D, Del157-158, L441P*, L452R, T478K, Y489Y^	Delta VOC detected.	L441P	2.2
37745	LPM018	Lower Plenty Main - Lower Plenty	2021-12-14	2021-12-15	T95A*, T95I, G142D, Del157-158, S438F*, L452R, T478K, Y489Y^	Delta VOC detected.	T95A, S438F	7.2, 2.8
37761	MRM034	Maribyrnong River Main - Essendon West	2021-12-14	2021-12-15	T95I, G142D, Del157-158, L452R, T478K, Y489Y^, L492L^	Delta VOC detected.
37739	RIS012	Ringwood South Branch - Heathmont	2021-12-14	2021-12-15		Sequencing failure.
37729	ROBPS06	Robinvale	2021-12-13	2021-12-14	T95I, G142D, Del157-158, L452R, T478K, Y489Y^	Delta VOC detected.
37727	SOHOR001	Horsham	2021-12-13	2021-12-14		Sequencing failure.			2
37759	STL1	Steele Creek Branch - Essendon West	2021-12-14	2021-12-15	T95I, I100V*, G142D, Del157-158, Y421Y^, L452R, L461P*, T478K, Y489Y^	Delta VOC detected.	I100V, L461P	2, 2.6
37755	STL82	Steele Creek Branch - Tullamarine	2021-12-14	2021-12-15	T95I, V130V^, G142, Del143-145, Del157-158, K417N, N440K, G446S, G446D*, L452R, S477N, T478K, E484A, Y489Y^, Q493R, G496S, Q498R, N501Y	Omicron and Delta VOC detected.	G446D	2.2
37797	MELTWWINF	Melton	2021-12-13	2021-12-16		Sequencing failure.
37803	PLILRAW1	Lilydale	2021-12-14	2021-12-16	T95I, I128N*, G142D, Del157-158, L452R, Y489Y^	Delta VOC detected.	I128N	2.3
37831	SONHI003	Nhill	2021-12-13	2021-12-15	G142D, Del157-158, T478K, Y489Y^	Delta VOC detected.
37871	HAC2	Hacketts Road Branch - Point Cook	2021-12-16	2021-12-16	S94P*, T95I, G142D, Del157-158, N440N^, L441P*, L452R, T478K	Delta VOC detected.	S94P, L441P	3.7, 99.7
37763	KOR91	Kororoit Creek Main - Deer Park	2021-12-14	2021-12-15		Sequencing failure.
37935	BWSP030	Fernleigh Street Pump Station - North Geelong	2021-12-09	2021-12-16		Sequencing failure.
37889	CRB002	Cranbourne Main – Dandenong South	2021-12-15	2021-12-16	T95I, G142D, Del157-158, Del434-437*, L441P*, L452R, T478K, Y489Y^	Delta VOC detected.	Del434-437, L441P	2.4, 2
37951	PAURRAW1	Aurora	2021-12-14	2021-12-15	T95I, G142D, Del157-158, Y489Y^	Delta VOC detected.			1
37953	PCRGRAW1	Craigieburn	2021-12-15	2021-12-16	T95I, G142D, Del143-145, H146H^, Del157-158, K417N, N440K, G446S, L452R, S477N, T478K, E484A, Y489Y^, Q493R, G496S, Q498R, N501Y	Omicron and Delta VOC detected.
37961	SUNBURY	Sunbury​​	2021-12-14	2021-12-17		Sequencing failure.
37973	CRB002	Cranbourne Main – Dandenong South	2021-12-16	2021-12-17	T95I, G142D, Del157-158, L452R, T478K, Y489Y^	Delta VOC detected.
38003	S2BRWRP	Black Rock	2021-12-13	2021-12-16	T95I, G142D, Del157-158, V433I*, L452R, T478K, G485S*, Y489Y^	Delta VOC detected.	V433I, G485S	5.1, 4.6
38007	S36CNWRP	Northern Water Plant (Corio)	2021-12-13	2021-12-16		Sequencing failure.
38277	SFDGSEW	Western Treatment Plant	2021-12-17	2021-12-20	T95I, G142D, Del143-145, Del157-158, K417N, N440K, G446S, L452R, E471K*, T478K, T478R, Y489Y^, Y495H*	Omicron and Delta VOC detected.	E471K, Y495H	4, 2
38279	ETPRAWSEW	Eastern Treatment Plant​​	2021-12-17	2021-12-20	T95I, V126V^, G142D, Del157-158, L452R, T478K, Y489Y^, Q493R	Delta VOC detected.
38117	CRB002	Cranbourne Main – Dandenong South	2021-12-17	2021-12-20	T95I, G142D, Del157-158, K417N, N422D*, N440K, G446S, L452R, S477N, T478K, E484A, Y489Y^, Q493R, G496S, Q498R, N501Y	Omicron and Delta VOC detected.	N422D	3.1
38005	S30CWRP	Colac	2021-12-13	2021-12-16		Sequencing failure.			2
7282742	GIP 3369	Drouin	2021-12-16	2021-12-20	T95I, G142D, Del157-158, L452R, T478K, G482V*, Y489Y^	Delta VOC detected.	G482V	2.1
38159	HAC2	Hacketts Road Branch - Point Cook	2021-12-16	2021-12-20		Sequencing failure.
38289	S2BRWRP	Black Rock	2021-12-16	2021-12-20		Sequencing failure.			2
38293	S36CNWRP	Northern Water Plant (Corio)	2021-12-16	2021-12-20		Sequencing failure.			2
38311	BW435115	Barwon Heads	2021-12-16	2021-12-20		Sequencing failure.			2
38315	BWSP030	Fernleigh Street Pump Station - North Geelong	2021-12-16	2021-12-20		Sequencing failure.
38317	BWSP006	Belmont Pump Station - South West Geelong	2021-12-16	2021-12-20	K77K^, T95I, G142D, Del143-145, Del157-158, K417N, N440K, G446S, L452R	Omicron and Delta VOC detected.
38319	BWSP025	Leopold Pump Station - South East Geelong	2021-12-17	2021-12-20	T95I, G142D, Del157-158, S443F*, L452R, Y489Y^	Delta VOC detected.	S443F	5.2
38321	BSTP	Ballarat South	2021-12-20	2021-12-21	I68T*, T95I, G142D, Del157-158, L452R, T478K	Delta VOC detected.	I68T	2
38323	BNTHSTP	Ballarat North	2021-12-21	2021-12-21	I68V*, T95I, G142D, Del157-158, L452R, I468V*, T478K, Y489Y^	Delta VOC detected.	I68V, I468V	10.4, 2.5
38327	HAM_WRP_INF	Hamilton	2021-12-16	2021-12-20	T95I, G142D, Del157-158, Y489Y^, F490F^, Y495N*	Delta VOC detected.	Y495N	3.5	1
38329	PTL_WRP_INF	Portland	2021-12-16	2021-12-20	N74N^, T95I, Del157-158, L452R, T478K, Y495C*	Delta VOC detected.	Y495C	9.3
38331	SFDGSEW	Western Treatment Plant	2021-12-20	2021-12-21	T95I, G142D, Del143-145, Del157-158, K417N, N440K, G446S, L452R, S477N, T478K, E484A, Y489Y^, Q493R, G496S, Q498R, N501Y	Omicron and Delta VOC detected.
38333	BCMSHWWINF	Parwan WTP - Bacchus Marsh	2021-12-16	2021-12-20	L84P*, T95I, G142D, Del143-145, Del157-158, Y423C*, W436C*, L441L^, L452R, Y489Y^, S494T*	Omicron and Delta VOC detected.	L84P, Y423C, W436C, S494T	5.3, 2.7, 8.9, 4.4
38335	BCMSHWWINF	Parwan WTP - Bacchus Marsh	2021-12-20	2021-12-21	T95I, G142D, Del157-158, L452R, F464F^, T478K, Y489Y^	Delta VOC detected.
38337	GISBWWINF	Gisborne	2021-12-20	2021-12-21		Sequencing failure.			2
38339	MELTWWINF	Melton	2021-12-16	2021-12-20	V83V^, T95I, G142D, Del143-145, Del157-158, K417N, L452R, S477N, T478K, Y489Y^, F497S*	Omicron and Delta VOC detected.	F497S	2
38341	MELTWWINF	Melton	2021-12-20	2021-12-21		Sequencing failure.	V83L, T95A	5.1, 4.4
38343	SUNBURY	Sunbury	2021-12-20	2021-12-21	T95I, G142D, Del143-145, Del157-158, D427G*, L452R, D467D^, T478K, Y489Y^	Omicron and Delta VOC detected.	D427G	2.3
38345	ROMWWINF	Romsey	2021-12-20	2021-12-21	T95I, G142D, Del157-158, N460N^, P479P^, Y489Y^	Delta VOC detected.
38347	WOODWWINF	Woodend	2021-12-20	2021-12-21	T95I, G142D, Del157-158, L452R, A475S*, A475V*, T478K, Y489Y^	Delta VOC detected.	A475S, A475V	35, 35.8
38349	WOODWWINF	Woodend	2021-12-20	2021-12-21	S94P*, T95I, G142D, Del143-145, Del157-158, K417N, N440K, G446S, L452P*, L452R, S477N, T478K, E484A, Q493R, G496S, Q498R, N501Y	Omicron and Delta VOC detected.	S94P, L452P	3.5, 19.3
7284529	SFDGSEW	Western Treatment Plant	2021-12-20	2021-12-21	T95I, L141S*, G142D, Del143-145, Del157-158, K417N, N440K, G446S, L452R, S477N, T478K, E484A, Y489Y^, Q493R, G496S, Q498R	Omicron and Delta VOC detected.	L141S	3
7284638	ETPRAWSEW	Eastern Treatment Plant	2021-12-20	2021-12-21	V83L*, T95A*, T95I, G142D, N149N^, Del157-158, L452R, T478K, Y489Y^, T500A*	Delta VOC detected.	V83L, T95A, T500A	4.7, 4.3, 3
38359	SONHI003	Nhill	2021-12-17	2021-12-20	T95I, G142D, Del157-158, L452R, T478K, Y489Y^	Delta VOC detected.
38361	ETPRAWSEW	Eastern Treatment Plant	2021-12-20	2021-12-21	G89D*, T95A*, T95I, L441P*, L452R, Y489Y^	Delta VOC detected.	G89D, T95A, L441P	2.3, 9.1, 3.1
38363	CWRPCMBINF	Castlemaine	2021-12-17	2021-12-21		Sequencing failure.
38365	WONTHAGGI	Wonthaggi	2021-12-20	2021-12-21	L452R, T478K	Delta VOC detected.			1

## Sheet: Suppl. Table 3
Supplementary Table 3: RT-qPCR (N and Orf1ab genes) results and viral copies/reaction or per sampler of wastewater samples collected from different parts of Victoria, Australia.
Sample_No	Sample_ID	DHHS_SiteName	Deployed	Retrieved	N Cq (Rep1)	N Cq (Rep2)	Orf1 Cq (Rep1)	Orf1 Cq (Rep2)	Target positive	Single loci	Mean Cq	N Cq (AVG)	Orf1 Cq (AVG)	N interpolated (copies/rxn)	Orf1 interpolated (copies/rxn)	Interpolated (copies/rxn)	Interpolated (copies/sampler)
34433	SONHI003	Nhill	2021-11-16	2021-11-17	34.79	35.79	36.35	35.68	Dual		35.6525	35.29	36.015	248.206	82.9161	165.561	1655.61
34431	SOHOR001	Horsham	2021-11-16	2021-11-17	Cq>45	Cq>45	38.17	Cq>45	Single	Orf	38.17		38.17		19.1014	19.1014	191.014
34455	PAURRAW1	Aurora	2021-11-16	2021-11-17	33.04	32.71	33.69	33.61	Dual		33.2625	32.875	33.65	1232.47	415.282	823.879	8238.79
34457	PCRGRAW1	Craigieburn	2021-11-16	2021-11-17	34.24	34.54	35.12	35.03	Dual		34.7325	34.39	35.075	451.002	157.306	304.154	3041.54
34459	PWALRAW1	Wallan	2021-11-15	2021-11-17	36.49	34.78	35.65	34.66	Dual		35.395	35.635	35.155	197.419	148.962	173.191	1731.91
34465	SEPKNH2407	Pakenham STP Upstream Manhole	2021-11-17	2021-11-18	32.6	33.19	32.97	32.66	Dual		32.855	32.895	32.815	1216.23	733.474	974.85	9748.5
34475	HAM_WRP_INF	Hamilton	2021-11-15	2021-11-18	36.67	36.04	36.67	37.08	Dual		36.615	36.355	36.875	122.432	46.1531	84.2928	842.928
34477	WBL_WRP_INF	Warrnambool	2021-11-15	2021-11-18	Cq>45	38.07	Cq>45	Cq>45	Single	N	38.07	38.07		39.2338		39.2338	392.338
34479	PTL_WRP_INF	Portland	2021-11-15	2021-11-19	Cq>45	Cq>45	Cq>45	38.22	Single	Orf	38.22		38.22		18.4617	18.4617	184.617
34507	SCStGeo	St Georges Road Primary School	2021-11-17	2021-11-18	Cq>45	38.18	Cq>45	Cq>45	Single	N	38.18	38.18		36.472		36.472	364.72
34523	YARS-PIPER	Yarrawonga Health - upstream	2021-11-17	2021-11-18	38.16	Cq>45	Cq>45	Cq>45	Single	N	38.16	38.16		36.9593		36.9593	369.593
34525	YARS-WOODS	Bentheigh Woords Private Nursing Home	2021-11-17	2021-11-18	37.77	Cq>45	Cq>45	Cq>45	Single	N	37.77	37.77		47.8757		47.8757	478.757
34527	GISBWWINF	Gisborne	2021-11-16	2021-11-17	38.1	36.2	37.93	36.48	Dual		37.1775	37.15	37.205	72.242	36.8611	54.5515	545.515
34531	SUNBURY	Sunbury​​	2021-11-16	2021-11-19	37.27	35.63	36.27	35.23	Dual		36.1	36.45	35.75	114.953	99.3211	107.137	1071.37
34533	SONHI003	Nhill	2021-11-17	2021-11-18	34.95	35.11	34.59	35.15	Dual		34.95	35.03	34.87	294.945	180.882	2379.14	23791.4
34611	BWSP025	Leopold Pump Station - South East Geelong	2021-11-17	2021-11-19	32.63	32.8	33.42	33.86	Dual		33.1775	32.715	33.64	1370.53	418.121	894.324	8943.24
34613	BWSP030	Fernleigh Street Pump Station - North Geelong	2021-11-17	2021-11-19	33.3	33.47	33.58	33.31	Dual		33.415	33.385	33.445	878.626	477.523	678.074	6780.74
34615	S36CNWRP	Northern Water Plant (Corio)	2021-11-17	2021-11-19	33.06	33.28	32.73	32.34	Dual		32.8525	33.17	32.535	1013.36	887.615	950.488	9504.88
34617	S2BRWRP	Black Rock	2021-11-17	2021-11-19	36.09	35.76	37.08	36.29	Dual		36.305	35.925	36.685	162.86	52.5308	107.696	1076.96
34619	S30CWRP	Colac​​	2021-11-15	2021-11-18	35.95	36.16	37.6	36.5	Dual		36.5525	36.055	37.05	149.4	40.9662	95.1833	951.833
7233258	GIP-3369	Drouin	No data	2021-11-15	38.48	36.49	36.85	36.97	Dual		37.1975	37.485	36.91	57.8426	45.0657	51.4542	514.542
7236347	ETPRAWSEW	Eastern Treatment Plant​​	No data	2021-11-16	Cq>45	35.17	42.69	36.15	Dual		38.0033	35.17	39.42	268.779	8.1516	138.465	1384.65
7236419	SFDGSEW	Western Treatment Plant	No data	2021-11-16	33.81	33.47	33.79	33.2	Dual		33.5675	33.64	33.495	741.852	461.531	601.691	6016.91
7238127	WWC_INF	Cowes	No data	2021-11-17	37	36	36.47	35.76	Dual		36.3075	36.5	36.115	111.201	77.4557	94.3284	943.284
7238418	CWRPCMBINF	Castlemaine	No data	2021-11-17	36.89	36.95	35.7	36.49	Dual		36.5075	36.92	36.095	84.1535	78.5182	81.3358	813.358
7239193	SFDGSEW	Western Treatment Plant	No data	2021-11-18	33.82	33.59	33.04	32.91	Dual		33.34	33.705	32.975	710.534	657.73	684.132	6841.32
7239857	WW07-BEN001	Bendigo	No data	2021-11-18	36.96	35.9	37.25	36.97	Dual		36.77	36.43	37.11	116.488	39.3255	77.9069	779.069
7239858	SPS56	Echuca	No data	2021-11-18	36.44	35.82	36.26	35.93	Dual		36.1125	36.13	36.095	142.147	78.5182	110.333	1103.33
34787	BWSP025	Leopold Pump Station - South East Geelong	2021-11-19	2021-11-22	36.02	36.09	36.06	36.77	Dual		36.235	36.055	36.415	149.4	63.1387	106.27	1062.7
34789	BWSP030	Fernleigh Street Pump Station - North Geelong	2021-11-19	2021-11-22	35.3	35.54	35.44	36.22	Dual		35.625	35.42	35.83	227.692	94.053	160.873	1608.73
34791	S36CNWRP	Northern Water Plant (Corio)	2021-11-19	2021-11-22	36.36	36.41	36.29	37.68	Dual		36.685	36.385	36.985	120.019	42.821	81.4201	814.201
34795	S30CWRP	Colac​​	2021-11-18	2021-11-22	37.98	36.2	38.75	36.7	Dual		37.4075	37.09	37.725	75.1763	25.8656	50.5209	505.209
34797	S11AIWRP	Aireys Inlet	2021-11-17	2021-11-22	Cq>45	Cq>45	Cq>45	37.35	Dual		37.35		37.35		33.394	33.394	333.94
34697	SUNBURY	Sunbury​​	2021-11-19	2021-11-22	Cq>45	Cq>45	41.87	Cq>45	Single	Orf	41.87		41.87		1.536	1.536	15.36
34699	WW07-BEN001	Bendigo​​	2021-11-19	2021-11-22	33.54	34.28	33.86	34.53	Dual		34.0525	33.91	34.195	620.165	286.484	453.325	4533.25
34817	HAM_WRP_INF	Hamilton	2021-11-18	2021-11-21	36.88	34.23	34.83	35.3	Dual		35.31	35.555	35.065	208.182	158.381	183.282	1832.82
34821	BSTP	Ballarat​​ South	2021-11-22	2021-11-23	34.37	34.1	35	34.36	Dual		34.4575	34.235	34.68	499.859	205.878	352.868	3528.68
34823	BNTHSTP	Ballarat North	2021-11-22	2021-11-23	37.79	Cq>45	Cq>45	Cq>45	Single	N	37.79	37.79		47.2445		47.2445	472.445
34833	SHAC8	Rumbalara Multi-Aged Care Complex	2021-11-18	2021-11-22	Cq>45	Cq>45	39.3	Cq>45	Single	Orf	39.3		39.3		8.84597	8.84597	88.4597
34841	BCMSHWWINF	Bacchus Marsh	2021-11-22	2021-11-23	35.46	35.04	37.1	35.61	Dual		35.8025	35.25	36.355	254.883	65.773	160.328	1603.28
34843	GISBWWINF	Gisborne	2021-11-19	2021-11-23	Cq>45	38.36	Cq>45	Cq>45	Single	N	38.36	38.36		32.3658		32.3658	323.658
34845	MELTWWINF	Melton	2021-11-22	2021-11-23	32.89	33.1	33.07	33.47	Dual		33.1325	32.995	33.27	1138.14	537.984	838.062	8380.62
34849	SONHI003	Nhill	2021-11-18	2021-11-22	32.57	33.96	32.49	34.07	Dual		33.2725	33.265	33.28	951.45	534.331	742.891	7428.91
34999	ATP-RAW	Altona	2021-11-22	2021-11-23	34.18	34.3	33.65	35	Dual		34.2825	34.24	34.325	498.203	262.204	380.203	3802.03
35001	ATP-RAW	Altona	2021-11-23	2021-11-24	35.14	33.53	33.32	33.02	Dual		33.7525	34.335	33.17	467.766	575.911	521.838	5218.38
35005	WANS-IN1	Wangaratta	2021-11-22	2021-11-23	35.06	35.01	35.3	35.21	Dual		35.145	35.035	35.255	293.968	139.153	216.56	2165.6
35007	YARS-HUME	Yarrawonga Health - downstream	2021-11-22	2021-11-23	Cq>45	Cq>45	38.71	Cq>45	Single	Orf	38.71		38.71		13.2221	13.2221	132.221
35013	GIP-2606	Moe	2021-11-22	2021-11-23	36.54	35.96	38.05	37.96	Dual		37.1275	36.25	38.005	131.267	21.3738	76.3204	763.204
35023	S14LWRP	Lorne	2021-11-23	2021-11-24	Cq>45	Cq>45	38	Cq>45	Single	Orf	38		38		21.4467	21.4467	214.467
35025	CCM2	Corhanwarrabul Creek Main - Rowville	2021-11-23	2021-11-24	34.11	35.16	34.12	34.47	Dual		34.465	34.635	34.295	383.331	267.618	325.474	3254.74
35027	SBD1	Sandown Branch Diversion - Dandenong South	2021-11-23	2021-11-24	30.11	29.91	29.8	29.51	Dual		29.8325	30.01	29.655	8249.48	6313.87	7281.68	72816.8
35029	HVM004A	Hallam Valley Main - Hampton Park	2021-11-23	2021-11-24	32.27	32.25	32.46	32.31	Dual		32.3225	32.26	32.385	1853.58	983.113	1418.35	14183.5
35031	CRB002	Cranbourne Main – Dandenong South	2021-11-23	2021-11-24	33.09	32.82	32.26	32.74	Dual		32.7275	32.955	32.5	1168.75	909.033	1038.89	10388.9
35037	FRN19	Frankston Main - Carrum Downs	2021-11-23	2021-11-24	31.7	31.59	32.27	32.14	Dual		31.925	31.645	32.205	2787.69	1111.37	1949.53	19495.3
35039	MIS001	Mentone Intercepting - Braeside	2021-11-23	2021-11-24	32.9	32.87	32.19	32.43	Dual		32.5975	32.885	32.31	1224.32	1034.65	1129.49	11294.9
35041	HBM021	Hobsons Bay Main - Albert Park	2021-11-23	2021-11-24	30.19	30.13	30.03	29.68	Dual		30.0075	30.16	29.855	7467.91	5509.65	6488.78	64887.8
35045	MMS001	Melbourne Main - Port Melbourne	2021-11-23	2021-11-24	36.36	35.64	34.09	35.65	Dual		35.435	36	34.87	154.954	180.882	167.918	1679.18
35047	EPS005	Epsom Road Main - Kensington	2021-11-23	2021-11-24	34.12	34.68	33.76	33.66	Dual		34.055	34.4	33.71	448.019	398.65	423.335	4233.35
35049	RMD001A	Richmond Main - South Yarra	2021-11-23	2021-11-24	34.01	34.09	34.01	32.96	Dual		33.7675	34.05	33.485	565.147	464.686	514.917	5149.17
35051	CIS002	Caulfield Intercepting - Murumbeena	2021-11-23	2021-11-24	32.77	32.35	31.89	32.18	Dual		32.2975	32.56	32.035	1518.99	1247.83	1383.41	13834.1
35053	SCR2	Malvern East	2021-11-23	2021-11-24	34.11	33.33	34.03	32.92	Dual		33.5975	33.72	33.475	703.497	467.863	585.68	5856.8
35055	GCR061	Gardiners Creek Main Relieving - Ashwood	2021-11-23	2021-11-24	34.84	33.39	33.57	33.63	Dual		33.8575	34.115	33.6	541.289	429.671	485.48	4854.8
35067	SOHOR001	Horsham	2021-11-22	2021-11-23	35.86	36.62	34.79	36.38	Dual		35.9125	36.24	35.585	132.141	111.137	121.639	1216.39
35069	ISSPKO01	Koorlong	2021-11-22	2021-11-23	34.44	35.45	35.43	35.7	Dual		35.255	34.945	35.565	312.059	112.661	212.36	2123.6
35073	ISSPSH01	Swan Hill	2021-11-22	2021-11-23	Cq>45	38.11	Cq>45	Cq>45	Single	N	38.11	38.11		38.2061		38.2061	382.061
35085	BCM1	Blind Creek Main - Wantirna South	2021-11-23	2021-11-24	36.81	36.79	35.8	36.22	Dual		36.405	36.8	36.01	91.1285	83.199	87.1638	871.638
35087	RIS012	Ringwood South Branch - Heathmont	2021-11-23	2021-11-24	33.91	34.1	34.04	33.46	Dual		33.8775	34.005	33.75	582.277	387.934	485.105	4851.05
35089	KNC8	Koonung Creek - Vermont	2021-11-23	2021-11-24	32.75	32.47	32.15	32.22	Dual		32.3975	32.61	32.185	1469.42	1126.61	1298.02	12980.2
35091	YEM048	Yarra East Main - Templestowe	2021-11-23	2021-11-24	33.18	33.02	33.1	33.1	Dual		33.1	33.1	33.1	1061.54	604.039	832.79	8327.9
35093	LPM018	Lower Plenty Main - Lower Plenty	2021-11-23	2021-11-24	33.91	33.66	33.54	33.7	Dual		33.7025	33.785	33.62	673.799	423.857	548.828	5488.28
35095	DCR020	Darebin Creek Main Relieving - Ivanhoe	2021-11-23	2021-11-24	32.53	32.74	31.81	32.09	Dual		32.2925	32.635	31.95	1445.25	1322.21	1383.73	13837.3
35107	MRM034	Maribyrnong River Main - Essendon West	2021-11-23	2021-11-24	32.2	32.01	31.77	32.09	Dual		32.0175	32.105	31.93	2054.38	1340.35	1697.36	16973.6
35111	KOR91	Kororoit Creek Main - Deer Park	2021-11-23	2021-11-24	32.02	31.66	31.96	31.68	Dual		31.83	31.84	31.82	2449.34	1444.65	1947	19470
35145	BWSP006	Belmont Pump Station - South West Geelong	2021-11-22	2021-11-24	36.52	36.14	37.11	34.95	Dual		36.18	36.33	36.03	124.48	82.0732	103.277	1032.77
35149	BWSP030	Fernleigh Street Pump Station - North Geelong	2021-11-22	2021-11-24	34.64	36.01	35.01	34.42	Dual		35.02	35.325	34.715	242.508	201.027	221.768	2217.68
35151	S36CNWRP	Northern Water Plant (Corio)	2021-11-22	2021-11-24	33.17	33.03	33.29	33.55	Dual		33.26	33.1	33.42	1061.54	485.725	773.633	7736.33
35163	WW07-BEN001	Bendigo	2021-11-22	2021-11-24	35.63	34.27	34.3	35.31	Dual		34.8775	34.95	34.805	311.025	189.072	250.049	2500.49
35173	BSTP	Ballarat​​ South	2021-11-23	2021-11-25	34.09	34.63	34.49	34.23	Dual		34.36	34.36	34.36	460.07	256.026	358.048	3580.48
35175	BNTHSTP	Ballarat North	2021-11-24	2021-11-25	34.96	35.53	34.47	35.25	Dual		35.0525	35.245	34.86	255.73	182.119	218.924	2189.24
35189	PBRCRAW1	Brushy Creek	2021-11-23	2021-11-25	34.41	35.83	34.4	34.1	Dual		34.685	35.12	34.25	277.846	275.949	276.897	2768.97
35191	PLILRAW1	Lilydale	2021-11-24	2021-11-25	34.78	33.74	33.42	33.45	Dual		33.8475	34.26	33.435	491.635	480.787	486.211	4862.11
35197	YARS-WOODS	Bentheigh Woords Private Nursing Home	2021-11-23	2021-11-24	37.99	Cq>45	Cq>45	Cq>45	Single	N	37.99	37.99		41.3728		41.3728	413.728
35199	EG210-12	Bairnsdale	2021-11-22	2021-11-24	33.96	33.82	34.39	34.97	Dual		34.285	33.89	34.68	628.45	205.878	417.164	4171.64
35203	WODS-IN1	Wodonga	2021-11-22	2021-11-23	Cq>45	Cq>45	40.19	Cq>45	Single	Orf	40.19		40.19		4.82427	4.82427	48.2427
35205	ATP-RAW	Altona	2021-11-24	2021-11-25	32.23	32.01	31.51	31.57	Dual		31.83	32.12	31.54	2034.03	1748.25	1891.14	18911.4
34975	WONTHAGGI	Wonthaggi	2021-11-22	2021-11-23	34.02	33.67	33.79	33.23	Dual		33.6775	33.845	33.51	647.499	456.839	552.169	5521.69
34977	CWRPCMBINF	Castlemaine	2021-11-19	2021-11-23	Cq>45	38.34	Cq>45	Cq>45	Single	N	38.34	38.34		32.7982		32.7982	327.982
35343	SOHOR001	Horsham	2021-11-23	2021-11-24	34.87	35.11	35.06	35.05	Dual		35.0225	34.99	35.055	302.878	159.464	231.171	2311.71
35345	SONHI003	Nhill	2021-11-22	2021-11-24	31.28	31.16	31.27	31.35	Dual		31.265	31.22	31.31	3695.93	2044.8	2870.36	28703.6
35347	SOSWL001	Stawell	2021-11-19	2021-11-22	33.21	33.96	34.02	33.96	Dual		33.7875	33.585	33.99	769.427	329.421	549.424	5494.24
35349	PAURRAW1	Aurora	2021-11-23	2021-11-24	33.02	34.19	32.9	33.09	Dual		33.3	33.605	32.995	759.283	648.829	704.056	7040.56
35351	PCRGRAW1	Craigieburn	2021-11-23	2021-11-24	33.36	33.1	32.84	32.7	Dual		33	33.23	32.77	973.806	756.307	865.057	8650.57
35353	PWALRAW1	Wallan	2021-11-23	2021-11-24	34.02	33.72	33.28	33.19	Dual		33.5525	33.87	33.235	636.846	550.965	593.906	5939.06
35355	SEBNEO0091	Boneo​​	2021-11-24	2021-11-25	33.25	32.72	33.67	33.2	Dual		33.21	32.985	33.435	1145.72	480.787	813.253	8132.53
35357	SEMTMR0441	Mount Martha​​	2021-11-24	2021-11-25	33.24	33.16	32.09	31.74	Dual		32.5575	33.2	31.915	993.386	1354.12	1173.75	11737.5
35527	BWSP006	Belmont Pump Station - South West Geelong	2021-11-24	2021-11-26	34.34	34.26	34.94	34.9	Dual		34.61	34.3	34.92	478.757	174.825	326.791	3267.91
35529	BWSP025	Leopold Pump Station - South East Geelong	2021-11-24	2021-11-26	36.76	37.15	35.25	34.97	Dual		36.0325	36.955	35.11	82.2215	153.6	117.911	1179.11
35531	BWSP030	Fernleigh Street Pump Station - North Geelong	2021-11-24	2021-11-26	35.52	35.53	35.36	35.63	Dual		35.51	35.525	35.495	212.368	118.164	165.266	1652.66
35523	S2BRWRP	Black Rock	2021-11-24	2021-11-26	36.05	35.6	35.03	34.97	Dual		35.4125	35.825	35	174.034	165.552	169.793	1697.93
35535	BCMSHWWINF	Bacchus Marsh	2021-11-23	2021-11-26	38.74	36.39	37.13	36.45	Dual		37.1775	37.565	36.79	54.8521	48.9045	51.8783	518.783
35537	MELTWWINF	Melton	2021-11-23	2021-11-26	35.2	36.62	36.85	35.56	Dual		36.0575	35.91	36.205	164.49	72.8494	118.669	1186.69
35539	WOODWWINF	Woodend	2021-11-22	2021-11-26	39.39	Cq>45	Cq>45	Cq>45	Single	N	39.39	39.39		16.3402		16.3402	163.402
35543	WW07-BEN001	Bendigo​​	2021-11-24	2021-11-26	36.69	35.76	36.38	36.11	Dual		36.235	36.225	36.245	133.463	70.8911	102.177	1021.77
35545	SEPKNH2407	Pakenham STP Upstream Manhole	2021-11-25	2021-11-26	33.02	33.13	33.28	33.28	Dual		33.1775	33.075	33.28	1079.3	534.331	806.814	8068.14
35549	SCWhitehills	White Hills Primary School	2021-11-24	2021-11-26	Cq>45	Cq>45	Cq>45	39.34	Single	Orf	39.34		39.34		8.60818	8.60818	86.0818
35379	YARS-IN1	Yarrawonga	2021-11-24	2021-11-25	36.25	36.06	38.53	36.24	Dual		36.77	36.155	37.385	139.808	32.6072	86.2078	862.078
35383	YARS-PIPER	Warrina Health - upstream	2021-11-24	2021-11-25	Cq>45	Cq>45	38.17	Cq>45	Single	Orf	38.17		38.17		19.1014	19.1014	191.014
35389	WODS-IN1	Wodonga	2021-11-24	2021-11-25	39.8	Cq>45	Cq>45	Cq>45	Single	N	39.8	39.8		12.448		12.448	124.48
35525	S30CWRP	Colac	2021-11-22	2021-11-25	38.8	Cq>45	37.33	38.09	Dual		38.0733	38.8	37.71	24.1705	26.1312	25.1509	251.509
7240423	GIP-10049	Traralgon (Gippsland Water Factory)	2021-11-17	2021-11-19	38.66	37.04	38.06	36.6	Dual		37.59	37.85	37.33	45.4005	33.8521	39.6263	396.263
7242474	GIP-3369	Drouin	2021-11-18	2021-11-22	36.23	37.84	36.61	37.18	Dual		36.965	37.035	36.895	77.9706	45.5286	61.7496	617.496
7243548	ETPRAWSEW	Eastern Treatment Plant​​	2021-11-22	2021-11-22	34.35	34.07	34.28	33.98	Dual		34.17	34.21	34.13	508.22	299.455	403.837	4038.37
7244825	SFDGSEW	Western Treatment Plant	2021-11-23	2021-11-23	34.44	33.27	34.37	33.69	Dual		33.9425	33.855	34.03	643.217	320.566	481.891	4818.91
7248612	WONTHAGGI	Wonthaggi	2021-11-23	2021-11-24	35.1	35.12	34.78	35.03	Dual		35.0075	35.11	34.905	279.696	176.621	228.158	2281.58
7248781	WWC_INF	Cowes	2021-11-23	2021-11-24	35.97	38.78	35.12	36.44	Dual		36.5775	37.375	35.78	62.2226	97.3118	79.7672	797.672
7248783	DWWTP	Daylesford	2021-11-22	2021-11-24	36.76	38.43	37.15	38.45	Dual		37.6975	37.595	37.8	53.7709	24.5772	39.1741	391.741
7248784	CWRPCMBINF	Castlemaine	2021-11-23	2021-11-24	36.62	39.67	37.17	38.17	Dual		37.9075	38.145	37.67	37.329	26.8531	32.091	320.91
7249295	SFDGSEW	Western Treatment Plant	2021-11-24	2021-11-25	34.46	33.07	34.09	32.94	Dual		33.64	33.765	33.515	682.801	455.286	569.043	5690.43
7249559	ETPRAWSEW	Eastern Treatment Plant​​	2021-11-24	2021-11-25	34.85	34.35	34.91	33.92	Dual		34.5075	34.6	34.415	392.338	246.611	319.474	3194.74
7251040	WW07-BEN001	Bendigo	2021-11-24	2021-11-25	37.13	36.05	36.61	36.92	Dual		36.6775	36.59	36.765	104.755	49.7446	77.2496	772.496
35569	MELTWWINF	Melton	2021-11-26	2021-11-29	32.67	32.8	32.32	32.71	Dual		32.625	32.735	32.515	1352.46	899.792	1126.13	11261.3
35573	WOODWWINF	Woodend	2021-11-26	2021-11-29	Cq>45	Cq>45	Cq>45	38.25	Single	Orf	38.25		38.25		18.0882	18.0882	180.882
35711	BWSP006	Belmont Pump Station - South West Geelong	2021-11-26	2021-11-29	33.63	33.1	32.71	32.62	Dual		33.015	33.365	32.665	890.364	812.388	851.376	8513.76
35713	BWSP025	Leopold Pump Station - South East Geelong	2021-11-26	2021-11-29	34.06	33.69	34.19	33.31	Dual		33.8125	33.875	33.75	634.737	387.934	511.335	5113.35
35715	BWSP030	Fernleigh Street Pump Station - North Geelong	2021-11-26	2021-11-29	33.83	33.23	33.8	33.75	Dual		33.6525	33.53	33.775	798.026	381.383	589.705	5897.05
35717	S36CNWRP	Northern Water Plant (Corio)	2021-11-26	2021-11-29	32.75	32.81	32.21	32.02	Dual		32.4475	32.78	32.115	1312.67	1181.64	1247.16	12471.6
35719	S2BRWRP	Black Rock	2021-11-26	2021-11-29	38.27	35.94	37	37.05	Dual		37.065	37.105	37.025	74.4317	41.6699	58.0508	580.508
35723	S17ABWRP	Apollo Bay	2021-11-24	2021-11-29	35.52	36.5	37.83	36.8	Dual		36.6625	36.01	37.315	153.929	34.1998	94.0643	940.643
35837	SONHI003	Nhill	2021-11-26	2021-11-29	30.93	30.95	30.98	30.81	Dual		30.9175	30.94	30.895	4450.56	2712.89	3581.73	35817.3
35741	BSTP	Ballarat​​ South	2021-11-30	2021-11-30	38.09	37.25	36.47	40.07	Dual		37.97	37.67	38.27	51.1604	17.8435	34.5019	345.019
35743	BNTHSTP	Ballarat North	2021-11-29	2021-11-30	36.27	35.95	35.39	36.11	Dual		35.93	36.11	35.75	144.046	99.3211	121.684	1216.84
35745	HAM_WRP_INF	Hamilton	2021-11-25	2021-11-29	34.69	33.75	33.79	34.5	Dual		34.1825	34.22	34.145	504.859	296.41	400.635	4006.35
35747	PTL_WRP_INF	Portland	2021-11-25	2021-11-29	Cq>45	38.08	Cq>45	Cq>45	Single	N	38.08	38.08		38.9743		38.9743	389.743
35749	BCMSHWWINF	Bacchus Marsh	2021-11-29	2021-11-30	34.77	34.77	35	34.91	Dual		34.8625	34.77	34.955	350.484	170.706	260.595	2605.95
35753	MELTWWINF	Melton	2021-11-29	2021-11-30	33.33	33.33	33.14	33.41	Dual		33.3025	33.33	33.275	911.285	536.154	723.72	7237.2
35755	RIDDelLWWINF	Riddells Creek	2021-11-27	2021-11-30	Cq>45	Cq>45	37.21	Cq>45	Single	Orf	37.21		37.21		36.7357	36.7357	367.357
35759	SUNBURY	Sunbury​​	2021-11-29	2021-11-30	33.41	34.03	34.78	33.41	Dual		33.9075	33.72	34.095	703.497	306.681	505.089	5050.89
35761	WOODWWINF	Woodend	2021-11-29	2021-11-30	36.24	37.18	38.09	38.09	Dual		37.4	36.71	38.09	96.7366	20.1713	58.4539	584.539
35763	SHEPP-INF	Shepparton​​	2021-11-26	2021-11-29	35.23	35.36	34.7	34.63	Dual		34.98	35.295	34.665	247.384	207.992	227.688	2276.88
35769	MMS001	Melbourne Main - Port Melbourne	2021-11-29	2021-11-30	34.13	34.53	33.03	32.81	Dual		33.625	34.33	32.92	469.321	682.841	576.081	5760.81
35771	SYM13	South Yarra Main - South Melbourne	2021-11-29	2021-11-30	32.34	32.49	32.3	31.97	Dual		32.275	32.415	32.135	1672.41	1165.65	1419.03	14190.3
35773	RMD001A	Richmond Main - South Yarra	2021-11-29	2021-11-30	34.74	34.04	34.02	33.45	Dual		34.0625	34.39	33.735	451.002	391.918	421.46	4214.6
35867	STL82	Steele Creek Branch - Tullamarine	2021-11-29	2021-11-30	35.39	36.1	34.74	34.67	Dual		35.225	35.745	34.705	183.522	202.401	192.962	1929.62
35869	STL1	Steele Creek Branch - Essendon West	2021-11-29	2021-11-30	35.12	36	35.27	35.17	Dual		35.39	35.56	35.22	207.493	142.51	175.001	1750.01
35879	CWRPCMBINF	Castlemaine	2021-11-26	2021-11-30	37.21	37.96	38.55	38.71	Dual		38.1075	37.585	38.63	54.1289	13.9627	34.0458	340.458
35883	WONTHAGGI	Wonthaggi​​	2021-11-29	2021-11-30	36.2	35.16	35.47	34.59	Dual		35.355	35.68	35.03	191.611	162.203	176.907	1769.07
35895	WANS-IN1	Wangaratta	2021-11-29	2021-11-30	34.6	34.35	34.5	35.27	Dual		34.68	34.475	34.885	426.268	179.044	302.656	3026.56
35897	YARS-HUME	Warrina Health - downstream	2021-11-29	2021-11-30	37.03	37.2	38.22	36.7	Dual		37.2875	37.115	37.46	73.9394	30.9831	52.4612	524.612
35899	YARS-PIPER	Warrina Health - upstream	2021-11-29	2021-11-30	36.73	37.19	37.13	39.08	Dual		37.5325	36.96	38.105	81.9492	19.9662	50.9577	509.577
35903	GIP-2606	Moe	2021-11-29	2021-11-30	34.4	34.4	34.3	33.63	Dual		34.1825	34.4	33.965	448.019	335.08	391.549	3915.49
35911	CCM2	Corhanwarrabul Creek Main - Rowville	2021-11-30	2021-01-12	32.37	33.01	32.27	32.56	Dual		32.5525	32.69	32.415	1393.45	963.225	1178.34	11783.4
35913	SBD1	Sandown Branch Diversion - Dandenong South	2021-11-30	2021-01-12	32.19	32.64	31.47	31.98	Dual		32.07	32.415	31.725	1672.41	1541.24	1606.82	16068.2
35917	HVM004A	Hallam Valley Main - Hampton Park	2021-11-30	2021-01-12	31.2	31.35	31.18	31.01	Dual		31.185	31.275	31.095	3563.47	2367.34	2965.4	29654
35919	CRB002	Cranbourne Main – Dandenong South	2021-11-30	2021-01-12	32.44	32.11	32.44	31.72	Dual		32.1775	32.275	32.08	1835.22	1210.15	1522.69	15226.9
35923	FRN19	Frankston Main - Carrum Downs	2021-11-30	2021-01-12	33.03	31.8	32.45	31.43	Dual		32.1775	32.415	31.94	1672.41	1331.25	1501.83	15018.3
35925	MIS001	Mentone Intercepting - Braeside	2021-11-30	2021-01-12	32.71	33.12	31.89	32.71	Dual		32.6075	32.915	32.3	1200.19	1041.72	1120.96	11209.6
35927	HBM021	Hobsons Bay Main - Albert Park	2021-11-30	2021-01-12	32.01	32.29	31.76	31.89	Dual		31.9875	32.15	31.825	1993.94	1439.74	1716.84	17168.4
35929	MMS001	Melbourne Main - Port Melbourne	2021-11-30	2021-01-12	33.45	33.37	32.69	32.37	Dual		32.97	33.41	32.53	864.17	890.644	877.407	8774.07
35931	EPS005	Epsom Road Main - Kensington	2021-11-30	2021-01-12	35.62	35.94	34.6	34.13	Dual		35.0725	35.78	34.365	179.309	255.155	217.232	2172.32
35933	CIS002	Caulfield Intercepting - Murumbeena	2021-11-30	2021-01-12	35.87	38.18	36.04	35.6	Dual		36.4225	37.025	35.82	78.4897	94.6959	86.5928	865.928
35935	SCR2	Malvern East	2021-11-30	2021-01-12	33.98	35.04	33.93	34.2	Dual		34.2875	34.51	34.065	416.482	313.013	364.748	3647.48
35937	GCR061	Gardiners Creek Main Relieving - Ashwood	2021-11-30	2021-01-12	33.52	32.43	32.58	32.77	Dual		32.825	32.975	32.675	1153.35	806.872	980.109	9801.09
35957	ISSPMD01	Mildura	2021-11-29	2021-11-30	35.29	35.24	36.37	34.65	Dual		35.3875	35.265	35.51	252.358	116.963	184.66	1846.6
35965	SOSWL001	Stawell	2021-11-26	2021-11-29	36.01	35.22	36.12	35.29	Dual		35.66	35.615	35.705	200.057	102.413	151.235	1512.35
35967	BCM1	Blind Creek Main - Wantirna South	2021-11-30	2021-12-01	34.15	34.67	34.01	33.29	Dual		34.03	34.41	33.65	445.056	415.282	430.169	4301.69
35969	RIS012	Ringwood South Branch - Heathmont	2021-11-30	2021-12-01	34.89	34.21	34.3	33.35	Dual		34.1875	34.55	33.825	405.573	368.611	387.092	3870.92
35971	KNC8	Koonung Creek - Vermont	2021-11-30	2021-12-01	33.08	33.09	33.26	33.01	Dual		33.11	33.085	33.135	1072.16	589.807	830.983	8309.83
35973	LPM018	Lower Plenty Main - Lower Plenty	2021-11-30	2021-12-01	33.16	33.22	33.02	32.88	Dual		33.07	33.19	32.95	1000	669.027	834.514	8345.14
35975	DCR020	Darebin Creek Main Relieving - Ivanhoe	2021-11-30	2021-12-01	33.38	33.22	32.94	32.67	Dual		33.0525	33.3	32.805	929.608	738.488	834.048	8340.48
35993	STL82	Steele Creek Branch - Tullamarine	2021-11-30	2021-12-01	33.53	33.4	33.8	34.34	Dual		33.7675	33.465	34.07	833.2	311.948	572.574	5725.74
35995	MRM034	Maribyrnong River Main - Essendon West	2021-11-24	2021-12-01	32.07	32.07	32.09	32.03	Dual		32.065	32.07	32.06	2102.65	1226.75	1664.7	16647
35997	STL1	Steele Creek Branch - Essendon West	2021-11-30	2021-12-01	35.13	33.9	34.1	33.71	Dual		34.21	34.515	33.905	415.103	349.059	382.081	3820.81
35999	KOR91	Kororoit Creek Main - Deer Park	2021-11-30	2021-12-01	31.57	32.13	31.55	31.75	Dual		31.75	31.85	31.65	2433.14	1622.03	2027.59	20275.9
36035	BWSP006	Belmont Pump Station - South West Geelong	2021-11-29	2021-12-01	37.11	35.11	35.57	35.44	Dual		35.8075	36.11	35.505	144.046	117.362	130.704	1307.04
36037	BWSP025	Leopold Pump Station - South East Geelong	2021-11-29	2021-12-01	35.04	35.27	35.1	35.44	Dual		35.2125	35.155	35.27	271.467	137.738	204.603	2046.03
36039	BWSP030	Fernleigh Street Pump Station - North Geelong	2021-11-29	2021-12-01	35.57	37.05	37.27	Cq>45	Dual		36.63	36.31	37.27	126.143	35.2645	80.7039	807.039
36041	S36CNWRP	Northern Water Plant (Corio)	2021-11-29	2021-12-01	35	36.23	35.87	34.51	Dual		35.4025	35.615	35.19	200.057	145.453	172.755	1727.55
36043	S17ABWRP	Apollo Bay	2021-11-29	2021-12-01	37.18	36.39	38.91	37.8	Dual		37.57	36.785	38.355	92.0401	16.8396	54.4398	544.398
36045	WW07-BEN001	Bendigo	2021-11-26	2021-11-29	38.68	38.02	38.08	37.56	Dual		38.085	38.35	37.82	32.5813	24.2446	28.413	284.13
36047	WW07-BEN001	Bendigo	2021-11-29	2021-12-01	36.99	35.36	38.09	36.51	Dual		36.7375	36.175	37.3	137.965	34.5511	86.2581	862.581
36051	SCWhitehills	White Hills Primary School	2021-11-29	2021-11-29	38.58	Cq>45	Cq>45	Cq>45	Single	N	38.58	38.58		27.9696		27.9696	279.696
36053	SCWhitehills	White Hills Primary School	2021-11-29	2021-11-30	38.87	Cq>45	Cq>45	Cq>45	Single	N	38.87	38.87		23.0734		23.0734	230.734
36055	SEMTMR0441	Mount Martha	2021-11-30	2021-12-01	35.86	36.62	35.78	35.44	Dual		35.925	36.24	35.61	132.141	109.26	120.701	1207.01
36057	SEBNEO0091	Boneo	2021-11-30	2021-12-01	35.11	34.68	34.78	35.63	Dual		35.05	34.895	35.205	322.586	143.974	233.28	2332.8
36093	BNTHSTP	Ballarat North	2021-12-01	2021-12-02	35.58	35.38	34.38	34.48	Dual		34.955	35.48	34.43	218.805	244.103	231.454	2314.54
36091	BSTP	Ballarat​​ South	2021-12-01	2021-12-02	36.79	35.24	35.21	34.63	Dual		35.4675	36.015	34.92	153.419	174.825	164.122	1641.22
36083	PBRCRAW1	Brushy Creek	2021-12-01	2021-12-02	33.23	33.47	33.26	34.15	Dual		33.5275	33.35	33.705	899.271	400.01	649.64	6496.4
36085	PLILRAW1	Lilydale	2021-11-30	2021-12-01	33.82	33.77	33.42	33.29	Dual		33.575	33.795	33.355	669.343	507.717	588.53	5885.3
36075	SHEPP-INF	Shepparton​​	2021-11-29	2021-12-01	36.85	35.05	Cq>45	35.74	Dual		35.88	35.95	35.74	160.181	100	130.09	1300.9
36101	SONHI003	Nhill	2021-11-29	2021-12-01	32.28	32.19	32.01	32.56	Dual		32.26	32.235	32.285	1884.59	1052.42	1468.5	14685
36169	BW435115	Barwon Heads	2021-11-30	2021-12-02	Cq>45	Cq>45	38.44	Cq>45	Single	Orf	38.44		38.44		15.8922	15.8922	158.922
36163	YEM048	Yarra East Main - Templestowe	2021-11-30	2021-12-02	32.69	33.03	33.2	32.69	Dual		32.9025	32.86	32.945	1244.8	671.31	958.057	9580.57
36227	MMS001	Melbourne Main - Port Melbourne	2021-12-01	2021-12-02	35	35.68	36.07	35.23	Dual		35.495	35.34	35.65	240.106	106.323	173.215	1732.15
36231	PAURRAW1	Aurora	2021-11-30	2021-12-01	33.65	33.02	34.52	34.17	Dual		33.84	33.335	34.345	908.266	258.656	583.461	5834.61
36233	SEPKNH2407	Pakenham STP Upstream Manhole	2021-12-01	2021-12-02	32.26	32.35	32.92	32.46	Dual		32.4975	32.305	32.69	1799.05	798.669	1298.86	12988.6
36213	STL82	Steele Creek Branch - Tullamarine	2021-12-01	2021-12-02	36.09	37.28	36.89	38.24	Dual		37.125	36.685	37.565	98.3548	28.8442	63.5995	635.995
36219	STL1	Steele Creek Branch - Essendon West	2021-12-01	2021-12-02	36.23	37.01	36.83	39.26	Dual		37.3325	36.62	38.045	102.69	20.7992	61.7445	617.445
36251	GIP-3244	Warragul​​	2021-12-01	2021-12-02	36.69	36.5	36.02	38.19	Dual		36.85	36.595	37.105	104.408	39.4597	71.9336	719.336
36253	YARS-IN1	Yarrawonga	2021-12-01	2021-12-02	35.21	35.72	35.8	36.44	Dual		35.7925	35.465	36.12	220.994	77.1923	149.093	1490.93
36255	YARS-HUME	Warrina Health - downstream	2021-12-01	2021-12-02	37.42	Cq>45	Cq>45	Cq>45	Single	N	37.42	37.42		60.3921		60.3921	603.921
36263	S30CWRP	Colac​​	2021-11-29	2021-12-02	33.81	34.13	33.44	33.66	Dual		33.76	33.97	33.55	595.959	444.559	520.259	5202.59
36269	SOSWL001	Stawell	2021-11-30	2021-12-01	31.32	31.21	31.21	31.54	Dual		31.32	31.265	31.375	3587.2	1956.23	2771.71	27717.1
36271	WBL_WRP_INF	Warrnambool	2021-12-02	2021-12-02	36.12	36.37	36.07	36.2	Dual		36.19	36.245	36.135	131.703	76.4075	104.055	1040.55
36277	MMS001	Melbourne Main - Port Melbourne	2021-12-02	2021-12-03	33.56	34.55	33.98	34.31	Dual		34.1	34.055	34.145	563.275	296.41	429.843	4298.43
36367	STL1	Steele Creek Branch - Essendon West	2021-12-02	2021-12-03	33.41	33.54	32.31	32.72	Dual		32.995	33.475	32.515	827.689	899.792	863.741	8637.41
36369	STL82	Steele Creek Branch - Tullamarine	2021-12-02	2021-12-03	Cq>45	Cq>45	38.26	Cq>45	Single	Orf	38.26		38.26		17.9654	17.9654	179.654
36383	BCMSHWWINF	Bacchus Marsh	2021-11-30	2021-12-03	32.69	32.93	33.03	32.31	Dual		32.74	32.81	32.67	1286.8	809.625	1048.21	10482.1
36385	MELTWWINF	Melton	2021-11-30	2021-12-03	35.14	34.57	35.11	35.67	Dual		35.1225	34.855	35.39	331.263	126.926	229.094	2290.94
7253034	GIP-3369	Drouin	2021-11-25	2021-11-29	34.46	33.21	33.84	33.11	Dual		33.655	33.835	33.475	651.81	467.863	559.836	5598.36
7253524	BNTHSTP	Ballarat North	2021-11-24	2021-11-29	37.98	36.21	37.98	41.17	Dual		38.335	37.095	39.575	74.9272	7.33474	41.131	411.31
7255745	SFDGSEW	Western Treatment Plant	2021-11-29	2021-11-30	32.9	32.27	33.21	32.59	Dual		32.7425	32.585	32.9	1494	692.208	1093.11	10931.1
7256262	ETPRAWSEW	Eastern Treatment Plant​​	2021-11-29	2021-11-30	34.81	34.24	35.57	34.37	Dual		34.7475	34.525	34.97	412.357	168.97	290.664	2906.64
7257591	BNTHSTP	Ballarat North	2021-11-29	2021-12-01	38.27	40.75	38.9	41.28	Dual		39.8	39.51	40.09	15.0895	5.16437	10.1269	101.269
7258326	WONTHAGGI	Wonthaggi	2021-11-30	2021-12-01	36.01	35.62	35.72	36.19	Dual		35.885	35.815	35.955	175.193	86.3755	130.784	1307.84
7258327	WWC_INF	Cowes	2021-11-30	2021-12-01	35.04	34.12	34.81	34.18	Dual		34.5375	34.58	34.495	397.579	233.53	315.555	3155.55
7259257	ETPRAWSEW	Eastern Treatment Plant​​	2021-12-01	2021-12-02	35.9	34.4	35.17	34.6	Dual		35.0175	35.15	34.885	272.37	179.044	225.707	2257.07
7259456	SFDGSEW	Western Treatment Plant	2021-12-01	2021-12-02	35.7	34.89	35.33	34.89	Dual		35.2025	35.295	35.11	247.384	153.6	200.492	2004.92
36415	SUNBURY	Sunbury​​	2021-12-03	2021-12-06	36.16	36.04	42.53	39.36	Dual		38.5225	36.1	40.945	145.005	2.88442	73.9448	739.448
36417	MELTWWINF	Melton	2021-12-03	2021-12-06	35.43	37.64	35.93	38.12	Dual		36.78	36.535	37.025	108.648	41.6699	75.1591	751.591
36461	STL1	Steele Creek Branch - Essendon West	2021-12-03	2021-12-06	34.58	34.14	35	34.38	Dual		34.525	34.36	34.69	460.07	204.48	332.275	3322.75
36465	MMS001	Melbourne Main - Port Melbourne	2021-12-03	2021-12-06	33.69	33.67	34.25	34.02	Dual		33.9075	33.68	34.135	722.42	298.437	510.428	5104.28
7261633	GIP-3369	Drouin		2021-12-06	35.75	36.15	35.93	35.67	Dual		35.875	35.95	35.8	160.181	95.995	128.088	1280.88
36531	BW435115	Barwon Heads	2021-12-02	2021-12-06	34.66	35.49	34.55	34.78	Dual		34.87	35.075	34.665	286.268	207.992	247.13	2471.3
36535	BWSP030	Fernleigh Street Pump Station - North Geelong	2021-12-01	2021-12-06	34.55	33.42	34.99	33.63	Dual		34.1475	33.985	34.31	590.056	264.897	427.477	4274.77
36539	BWSP025	Leopold Pump Station - South East Geelong	2021-12-01	2021-12-06	33.39	34.09	34.37	34.34	Dual		34.0475	33.74	34.355	694.222	256.9	475.561	4755.61
36545	S36CNWRP	Northern Water Plant (Corio)	2021-12-01	2021-12-06	35.97	34.19	36.37	35.04	Dual		35.3925	35.08	35.705	285.319	102.413	193.866	1938.66
36555	HAM_WRP_INF	Hamilton	2021-12-02	2021-12-06	Cq>45	37.21	Cq>45	Cq>45	Single	N	37.21	37.21		69.4222		69.4222	694.222
36557	PTL_WRP_INF	Portland	2021-12-02	2021-12-06	34.73	36.13	35.28	36.49	Dual		35.6575	35.43	35.885	226.187	90.5942	158.39	1583.9
36559	BNTHSTP	Ballarat North	2021-12-06	2021-12-07	32.76	32.49	32.65	32.2	Dual		32.525	32.625	32.425	1454.87	956.686	1205.78	12057.8
36567	BCMSHWWINF	Bacchus Marsh	2021-12-03	2021-12-06	31.83	31.88	32.02	32.12	Dual		31.9625	31.855	32.07	2425.08	1218.43	1821.75	18217.5
36569	EG210-12	Bairnsdale	2021-11-30	2021-12-06	34.88	34.42	39.04	38.06	Dual		36.6	34.65	38.55	379.534	14.7448	197.139	1971.39
36573	GISBWWINF	Gisborne	2021-12-06	2021-12-07	34.4	34.98	34.77	35.51	Dual		34.915	34.69	35.14	369.593	150.492	260.043	2600.43
36577	STL82	Steele Creek Branch - Tullamarine	2021-12-06	2021-12-07	36.12	35.78	35.15	35.59	Dual		35.66	35.95	35.37	160.181	128.667	144.424	1444.24
36579	STL1	Steele Creek Branch - Essendon West	2021-12-06	2021-12-07	33.74	34.05	33.96	34.34	Dual		34.0225	33.895	34.15	626.369	295.403	460.886	4608.86
7263447	SFDGSEW	Western Treatment Plant	2021-12-06	2021-12-07	34.16	34.1	34.27	33.79	Dual		34.08	34.13	34.03	535.928	320.566	428.247	4282.47
7263588	BNTHSTP	Ballarat North	2021-12-02	2021-12-07	38.08	37.33	37.6	38.27	Dual		37.82	37.705	37.935	49.9859	22.4177	36.2018	362.018
7263618	ETPRAWSEW	Eastern Treatment Plant​​	2021-12-06	2021-12-07	34.51	34.31	34.49	34.29	Dual		34.4	34.41	34.39	445.056	250.847	347.951	3479.51
36565	SHEPP-INF	Shepparton​​	2021-12-03	2021-12-06	37.09	37.31	37.03	37.77	Dual		37.3	37.2	37.4	69.8844	32.2757	51.0801	510.801
36725	BCM1	Blind Creek Main - Wantirna South	2021-12-07	2021-12-08	34.16	34.53	33.56	33.29	Dual		33.885	34.345	33.425	464.673	484.073	474.373	4743.73
36729	KNC8	Koonung Creek - Vermont	2021-12-07	2021-12-08	34.11	34.3	33.22	33.07	Dual		33.675	34.205	33.145	509.909	585.803	547.856	5478.56
36731	YEM048	Yarra East Main - Templestowe	2021-12-07	2021-12-08	32.84	32.74	32.32	32.34	Dual		32.56	32.79	32.33	1303.99	1020.65	1162.32	11623.2
36733	LPM018	Lower Plenty Main - Lower Plenty	2021-12-07	2021-12-08	34.83	34.46	34.54	34.16	Dual		34.4975	34.645	34.35	380.795	257.776	319.286	3192.86
36735	DCR020	Darebin Creek Main Relieving - Ivanhoe	2021-12-07	2021-12-08	32.51	33.08	32.67	33.71	Dual		32.9925	32.795	33.19	1299.67	568.117	933.893	9338.93
36749	STL1	Steele Creek Branch - Essendon West	2021-12-07	2021-12-08	33.46	33.87	33.5	33.55	Dual		33.595	33.665	33.525	729.646	452.195	590.92	5909.2
36753	KOR91	Kororoit Creek Main - Deer Park	2021-12-07	2021-12-08	34.94	34.95	34.63	34.45	Dual		34.7425	34.945	34.54	312.059	226.48	269.269	2692.69
36683	MMS001	Melbourne Main - Port Melbourne	2021-12-06	2021-12-07	38.19	38.29	36.1	35.88	Dual		37.115	38.24	35.99	35.0484	84.3404	59.6944	596.944
36697	BW435115	Barwon Heads	2021-12-06	2021-12-07	30.39	30.35	29.61	29.55	Dual		29.975	30.37	29.58	6496.51	6644.85	6570.68	65706.8
36455	STL82	Steele Creek Branch - Tullamarine	2021-12-03	2021-12-06	Cq>45	Cq>45	40.15	38.5	Single	Orf	39.325		39.325		8.69659	8.69659	86.9659
7265883	WWC_INF	Cowes		2021-12-07	35.55	35.38	35.78	35.18	Dual		35.4725	35.465	35.48	220.994	119.378	170.186	1701.86
36791	CCM2	Corhanwarrabul Creek Main - Rowville	2021-12-07	2021-12-08	33.25	32.65	32.74	32.21	Dual		32.7125	32.95	32.475	1172.64	924.648	1048.64	10486.4
36823	CIS002	Caulfield Intercepting - Murumbeena	2021-12-07	2021-12-08	32.84	33.18	32.99	32.77	Dual		32.945	33.01	32.88	1126.87	701.704	914.286	9142.86
36797	CRB002	Cranbourne Main – Dandenong South	2021-12-07	2021-12-08	32.21	32.09	32.8	32.4	Dual		32.375	32.15	32.6	1993.94	849.169	1421.55	14215.5
36813	EPS005	Epsom Road Main - Kensington	2021-12-07	2021-12-08	35.18	35.79	36.7	36.08	Dual		35.9375	35.485	36.39	218.08	64.2233	141.152	1411.52
36801	FRN19	Frankston Main - Carrum Downs	2021-12-07	2021-12-08	34.72	33.91	35.36	34.15	Dual		34.535	34.315	34.755	474.015	195.623	334.819	3348.19
36819	GCR061	Gardiners Creek Main Relieving - Ashwood	2021-12-07	2021-12-08	31.88	32.21	31.67	32.06	Dual		31.955	32.045	31.865	2137.82	1401.04	1769.43	17694.3
36809	HBM021	Hobsons Bay Main - Albert Park	2021-12-07	2021-12-08	35.1	35.27	34.48	34.1	Dual		34.7375	35.185	34.29	266.117	268.531	267.324	2673.24
36795	HVM004A	Hallam Valley Main - Hampton Park	2021-12-07	2021-12-08	31.71	31.12	31.65	31.76	Dual		31.56	31.415	31.705	3247.34	1562.38	2404.86	24048.6
36807	MIS001	Mentone Intercepting - Braeside	2021-12-07	2021-12-08	33.78	33.57	32.71	32.83	Dual		33.2225	33.675	32.77	724.821	756.307	740.564	7405.64
36811	MMS001	Melbourne Main - Port Melbourne	2021-12-07	2021-12-08	33.02	33.02	32.98	33.16	Dual		33.045	33.02	33.07	1119.42	616.511	867.963	8679.63
36817	RMD001A	Richmond Main - South Yarra	2021-12-07	2021-12-08	34.25	34.22	33.97	34.3	Dual		34.185	34.235	34.135	499.859	298.437	399.148	3991.48
36793	SBD1	Sandown Branch Diversion - Dandenong South	2021-12-07	2021-12-08	33.47	32.88	32.48	32.35	Dual		32.795	33.175	32.415	1010	963.225	986.614	9866.14
36821	SCR2	Malvern East	2021-12-07	2021-12-08	32.33	32.38	32.04	32.55	Dual		32.325	32.355	32.295	1740.34	1045.28	1392.81	13928.1
36847	SEPKNH2407	Pakenham STP Upstream Manhole	2021-12-07	2021-12-08	32.35	32.05	32.4	32.63	Dual		32.3575	32.2	32.515	1928.87	899.792	1414.33	14143.3
36881	PLILRAW1	Lilydale	2021-12-07	2021-12-08	32.64	32.09	33.03	32.87	Dual		32.6575	32.365	32.95	1728.83	669.027	1198.93	11989.3
36891	PBRCRAW1	Brushy Creek	2021-12-08	2021-12-09	31.13	31.38	31	31.38	Dual		31.2225	31.255	31.19	3611.08	2218.98	2915.03	29150.3
36945	STL1	Steele Creek Branch - Essendon West	2021-12-08	2021-12-09	33.46	33.36	35.19	34.65	Dual		34.165	33.41	34.92	864.17	174.825	519.498	5194.98
36997	BWSP006	Belmont Pump Station - South West Geelong	2021-12-06	2021-12-09	35.29	35.26	35.01	34.79	Dual		35.0875	35.275	34.9	250.689	177.223	213.956	2139.56
37009	MMS001	Melbourne Main - Port Melbourne	2021-12-08	2021-12-09	33.78	33.93	33.47	33.88	Dual		33.765	33.855	33.675	643.217	408.269	525.743	5257.43
37025	PAURRAW1	Aurora	2021-12-07	2021-12-09	35.06	34.72	35.18	35.16	Dual		35.03	34.89	35.17	323.658	147.448	235.553	2355.53
37027	SEMTMR0441	Mount Martha​​	2021-12-07	2021-12-09	33	32.99	33.3	33.34	Dual		33.1575	32.995	33.32	1138.14	519.968	829.054	8290.54
37033	PCRGRAW1	Craigieburn	2021-12-07	2021-12-08	34.86	35.12	35.19	34.51	Dual		34.92	34.99	34.85	302.878	183.364	243.121	2431.21
37041	BW435115	Barwon Heads	2021-12-07	2021-12-09	32.79	32.76	32.13	31.64	Dual		32.33	32.775	31.885	1317.03	1382.08	1349.56	13495.6
37063	S2BRWRP	Black Rock	2021-12-06	2021-12-09	35.53	34.44	38.17	35.23	Dual		35.8425	34.985	36.7	303.885	51.9968	177.941	1779.41
37067	S36CNWRP	Northern Water Plant (Corio)	2021-12-06	2021-12-09	32.54	32.45	33.73	32.96	Dual		32.92	32.495	33.345	1585.95	511.187	1048.57	10485.7
37083	MRR081B	Maribyrnong River Main Relieving - Essendon West	2021-12-09	2021-12-10	32.8	32.52	32.56	32.25	Dual		32.5325	32.66	32.405	1421.47	969.809	1195.64	11956.4
37085	WTS033	Western Trunk - Brooklyn​​	2021-12-09	2021-12-10	32.41	32.89	32.31	32.8	Dual		32.6025	32.65	32.555	1430.93	875.604	1153.27	11532.7
37087	SPS558-1	Sewage Pumping Station 558 retic - Werribee	2021-12-09	2021-12-10	33.74	34.05	33.87	33.35	Dual		33.7525	33.895	33.61	626.369	426.754	526.561	5265.61
37089	WBW1	Werribee West Main - Werribee	2021-12-09	2021-12-10	36.02	37.37	35.07	36.7	Dual		36.29	36.695	35.885	97.7043	90.5942	94.1493	941.493
37091	WAV1	Waverly Branch - Scoresby	2021-12-09	2021-12-10	32.23	32.73	32.24	32.08	Dual		32.32	32.48	32.16	1601.81	1145.97	1373.89	13738.9
37099	CRB13	Cranbourne Main - Lynbrook	2021-12-09	2021-12-10	32.29	32.29	32.6	32.93	Dual		32.5275	32.29	32.765	1817.05	758.888	1287.97	12879.7
37103	CRB002	Cranbourne Main – Dandenong South	2021-12-09	2021-12-10	31.8	32.11	31.92	31.47	Dual		31.825	31.955	31.695	2269.38	1573.06	1921.22	19212.2
37105	SBD1	Sandown Branch Diversion - Dandenong South	2021-12-09	2021-12-10	33.96	34.16	33.26	33.19	Dual		33.6425	34.06	33.225	561.409	554.732	558.07	5580.7
37109	WLY10	Worsley Road Branch - Carrum Downs	2021-12-09	2021-12-10	32.62	32.6	32.61	32.94	Dual		32.6925	32.61	32.775	1469.42	753.735	1111.58	11115.8
37111	FRN19	Frankston Main - Carrum Downs​​	2021-12-09	2021-12-10	33.46	33.33	33.64	33.56	Dual		33.4975	33.395	33.6	872.815	429.671	651.243	6512.43
37113	CHE1	Chelsea Branch - Bonbeach	2021-12-09	2021-12-10	31.94	31.6	32.39	32.71	Dual		32.16	31.77	32.55	2565.79	878.591	1722.19	17221.9
37115	CHP001	Chapel Road Branch - Keysborough	2021-12-09	2021-12-10	30.6	30.66	30.72	30.69	Dual		30.6675	30.63	30.705	5467.04	3087.77	4277.4	42774
37117	MIS001	Mentone Intercepting - Braeside	2021-12-09	2021-12-10	33.35	32.65	33.43	33.92	Dual		33.3375	33	33.675	1134.37	408.269	771.32	7713.2
37119	WES1	Westall Branch - Dingley Village	2021-12-09	2021-12-10	34	34.32	34.22	34.67	Dual		34.3025	34.16	34.445	525.365	241.622	383.493	3834.93
37121	CLY62	Clayton West Branch - Clayton	2021-12-09	2021-12-10	34.02	34.06	33.59	34.13	Dual		33.95	34.04	33.86	568.91	359.926	464.418	4644.18
37123	HBM097	Hobsons Bay Main - Brighton	2021-12-09	2021-12-10	32.86	34.14	33.22	32.65	Dual		33.2175	33.5	32.935	814.072	675.899	744.985	7449.85
37149	HBM021	Hobsons Bay Main - Albert Park	2021-12-09	2021-12-10	30.49	30.25	30.68	30.71	Dual		30.5325	30.37	30.695	6496.51	3108.88	4802.69	48026.9
37155	KOR91	Kororoit Creek Main - Deer Park	2021-12-09	2021-12-10	31.9	32.08	31.66	32.16	Dual		31.95	31.99	31.91	2217.28	1358.74	1788.01	17880.1
37271	SEBNEO0091	Boneo​​	2021-12-09	2021-12-10	34.32	34.25	35	35.63	Dual		34.8	34.285	35.315	483.546	133.579	308.563	3085.63
37185	SAB1	St Albans Branch - Ardeer	2021-12-09	2021-12-10	31.21	31.08	31.2	31.18	Dual		31.1675	31.145	31.19	3884.52	2218.98	3051.75	30517.5
37155	KOR91	Kororoit Creek Main - Deer Park	2021-12-09	2021-12-10	31.9	32.08	31.66	32.16	Dual		31.95	31.99	31.91	2217.28	1358.74	1788.01	17880.1
37157	KOR127A	Kororoit Creek Main - Deer Park	2021-12-09	2021-12-10	33.74	33.35	33.77	33.1	Dual		33.49	33.545	33.435	790.123	480.787	635.455	6354.55
37159	SSW3	Sunshine West Main - Sunshine	2021-12-09	2021-12-10	35.38	35.22	35.34	34.6	Dual		35.135	35.3	34.97	246.565	168.97	207.768	2077.68
37161	MRM089	Maribyrnong River Main - Avondale Heights	2021-12-09	2021-12-10	33.14	32.64	32.38	32.29	Dual		32.6125	32.89	32.335	1220.27	1017.18	1118.72	11187.2
37163	MRM034	Maribyrnong River Main - Essendon West	2021-12-09	2021-12-10	32.46	32.68	32.84	32.78	Dual		32.69	32.57	32.81	1508.95	735.976	1122.46	11224.6
37165	STL1	Steele Creek Branch - Essendon West	2021-12-09	2021-12-10	33.66	34.06	33.95	33.91	Dual		33.895	33.86	33.93	641.086	343.165	492.126	4921.26
37169	MCR39A	Merri Creek Main Relieving - Coburg North	2021-12-09	2021-12-10	33.16	33.49	33.3	32.83	Dual		33.195	33.325	33.065	914.313	618.615	766.464	7664.64
37171	EPS005	Epsom Road Main - Kensington	2021-12-09	2021-12-10	35.05	35.11	34.14	34.02	Dual		34.58	35.08	34.08	285.319	309.831	297.575	2975.75
37173	MPM002	Moonee Ponds Main - North Melbourne	2021-12-09	2021-12-10	34.79	34.93	34.16	34.12	Dual		34.5	34.86	34.14	330.166	297.422	313.794	3137.94
37183	HBM004	Hobsons Bay Main - Port Melbourne​​	2021-12-09	2021-12-10	33.09	34.02	32.75	32.36	Dual		33.055	33.555	32.555	784.897	875.604	830.25	8302.5
37293	WAV1	Waverly Branch - Scoresby	2021-12-10	2021-12-13	34.63	34.5	34.99	34.5	Dual		34.655	34.565	34.745	401.556	196.96	299.258	2992.58
37295	SCR2	Malvern East	2021-12-10	2021-12-13	30.61	30.62	31.82	31.95	Dual		31.25	30.615	31.885	5521.73	1382.08	3451.9	34519
37297	CIS002	Caulfield Intercepting - Murumbeena	2021-12-10	2021-12-13	34.89	35.11	34.26	34.16	Dual		34.605	35	34.21	300.875	283.572	292.223	2922.23
37299	HBM097	Hobsons Bay Main - Brighton	2021-12-10	2021-12-13	33.89	33.82	32.94	33.08	Dual		33.4325	33.855	33.01	643.217	642.233	642.725	6427.25
37305	MMS001	Melbourne Main - Port Melbourne	2021-12-10	2021-12-13	31.46	31.35	31.17	31.3	Dual		31.32	31.405	31.235	3268.96	2151.99	2710.47	27104.7
37309	WBW1	Werribee West Main - Werribee	2021-12-10	2021-12-13	34.87	34.58	34.46	34.69	Dual		34.65	34.725	34.575	361.108	221.144	291.126	2911.26
37311	SPS558-1	Sewage Pumping Station 558 retic - Werribee	2021-12-10	2021-12-13	35.33	34.73	33.82	34.53	Dual		34.6025	35.03	34.175	294.945	290.414	292.679	2926.79
37313	HAC2	Hacketts Road Branch - Point Cook	2021-12-10	2021-12-13	32.31	31.96	32.68	32.35	Dual		32.325	32.135	32.515	2013.88	899.792	1456.84	14568.4
37317	WTS033	Western Trunk - Brooklyn​​	2021-12-10	2021-12-13	35.23	34.36	34.1	34.73	Dual		34.605	34.795	34.415	344.718	246.611	295.664	2956.64
37319	EPS005	Epsom Road Main - Kensington	2021-12-10	2021-12-13	36.48	36.38	37.2	36.05	Dual		36.5275	36.43	36.625	116.488	54.7225	85.6054	856.054
37321	MPM002	Moonee Ponds Main - North Melbourne	2021-12-10	2021-12-13	35.46	35.36	34.67	34.21	Dual		34.925	35.41	34.44	229.208	242.446	235.827	2358.27
37371	MRM089	Maribyrnong River Main - Avondale Heights	2021-12-10	2021-12-13	34.39	33.56	33.32	33.85	Dual		33.78	33.975	33.585	593.985	434.084	514.034	5140.34
37373	MRM034	Maribyrnong River Main - Essendon West	2021-12-10	2021-12-13	33.7	33.76	34.11	33.4	Dual		33.7425	33.73	33.755	698.844	386.614	542.729	5427.29
37375	STL1	Steele Creek Branch - Essendon West	2021-12-10	2021-12-13	36.47	37.76	39.49	38.29	Dual		38.0025	37.115	38.89	73.9394	11.6963	42.8178	428.178
37377	MRR081B	Maribyrnong River Main Relieving - Essendon West	2021-12-10	2021-12-13	35.42	35.26	35.05	35.08	Dual		35.2025	35.34	35.065	240.106	158.381	199.244	1992.44
37379	MCR39A	Merri Creek Main Relieving - Coburg North	2021-12-10	2021-12-13	35.44	35.12	35.26	35.36	Dual		35.295	35.28	35.31	249.859	134.035	191.947	1919.47
37381	SAB1	St Albans Branch - Ardeer	2021-12-10	2021-12-13	38.7	38.71	38.07	36.41	Dual		37.9725	38.705	37.24	25.7432	35.9926	30.8679	308.679
37385	KOR127A	Kororoit Creek Main - Deer Park	2021-12-10	2021-12-13	35.71	36.26	36.24	36.13	Dual		36.085	35.985	36.185	156.504	73.8488	115.176	1151.76
37387	SSW3	Sunshine West Main - Sunshine	2021-12-10	2021-12-13	37.53	35.98	37.25	38.06	Dual		37.205	36.755	37.655	93.8907	27.1289	60.5098	605.098
37391	HBM004	Hobsons Bay Main - Port Melbourne​​	2021-12-10	2021-12-13	36.11	35.49	35.08	36.25	Dual		35.7325	35.8	35.665	176.945	105.242	141.094	1410.94
37411	HVM004A	Hallam Valley Main - Hampton Park	2021-12-10	2021-12-13	36.02	36.45	36.7	35.01	Dual		36.045	36.235	35.855	132.58	92.4648	112.522	1125.22
37413	CRB002	Cranbourne Main – Dandenong South	2021-12-10	2021-12-13	34.92	35.35	35.01	35.2	Dual		35.12	35.135	35.105	275.094	154.124	214.609	2146.09
37419	SBD1	Sandown Branch Diversion - Dandenong South	2021-12-10	2021-12-13	35.15	37.43	36.08	36	Dual		36.165	36.29	36.04	127.829	81.516	104.672	1046.72
37423	CRB13	Cranbourne Main - Lynbrook	2021-12-10	2021-12-13	33.08	33.08	32.4	32.32	Dual		32.72	33.08	32.36	1075.72	1000	1037.86	10378.6
37439	FRN19	Frankston Main - Carrum Downs​​	2021-12-10	2021-12-13	32.29	32.71	32.99	32.98	Dual		32.7425	32.5	32.985	1580.69	653.264	1116.98	11169.8
37441	WLY10	Worsley Road Branch - Carrum Downs	2021-12-10	2021-12-13	34.16	34.78	33.7	34.06	Dual		34.175	34.47	33.88	427.685	355.055	391.37	3913.7
37445	CHE1	Chelsea Branch - Bonbeach	2021-12-10	2021-12-13	34.13	33.73	33.79	34.31	Dual		33.99	33.93	34.05	611.989	316.228	464.108	4641.08
37447	CHP001	Chapel Road Branch - Keysborough	2021-12-10	2021-12-13	34.84	36.54	36.09	36.61	Dual		36.02	35.69	36.35	190.344	65.9974	128.171	1281.71
37449	MIS001	Mentone Intercepting - Braeside	2021-12-10	2021-12-13	36.07	35.91	36.15	35.5	Dual		35.9075	35.99	35.825	155.985	94.3739	125.18	1251.8
37451	WES1	Westall Branch - Dingley Village	2021-12-10	2021-12-13	33.16	33.19	33.58	33.49	Dual		33.355	33.175	33.535	1010	449.125	729.564	7295.64
37453	CLY62	Clayton West Branch - Clayton	2021-12-10	2021-12-13	34.54	34.71	34.46	34.43	Dual		34.535	34.625	34.445	385.883	241.622	313.752	3137.52
37465	SEMTMR0441	Mount Martha​​	2021-12-10	2021-12-13	34.01	34.84	34.09	35.86	Dual		34.7	34.425	34.975	440.648	168.396	304.522	3045.22
37479	SEBNEO0091	Boneo​​	2021-12-10	2021-12-13	32.7	33.31	32.88	33.12	Dual		33.0025	33.005	33	1130.61	646.623	888.618	8886.18
37505	S36CNWRP	Northern Water Plant (Corio)	2021-12-09	2021-12-13	36.2	36.32	34.86	34.63	Dual		35.5025	36.26	34.745	130.399	196.96	163.68	1636.8
37519	MELTWWINF	Melton	2021-12-09	2021-12-13	38.25	37.25	36.63	37.45	Dual		37.395	37.75	37.04	48.5153	41.2463	44.8808	448.808
37525	SUNBURY	Sunbury​​	2021-12-13	2021-12-14	36.79	35.96	36.38	35.66	Dual		36.1975	36.375	36.02	120.818	82.6342	101.726	1017.26
37527	WOODWWINF	Woodend	2021-12-06	2021-12-14	36.64	34.83	38.16	35.17	Dual		36.2	35.735	36.665	184.744	53.2514	118.998	1189.98
37303	HBM021	Hobsons Bay Main - Albert Park	2021-12-10	2021-12-13	36.61	36.36	37.94	37.34	Dual		37.0625	36.485	37.64	112.314	27.4075	69.8606	698.606
37655	SEPKNH2407	Pakenham STP Upstream Manhole	2021-12-13	2021-12-14	32.37	32.26	32.38	32.26	Dual		32.3175	32.315	32.32	1787.15	1027.62	1407.39	14073.9
37681	GIP-3244	Warragul​​	2021-12-13	2021-12-14	35.37	36.71	34.84	35.44	Dual		35.59	36.04	35.14	150.895	150.492	150.694	1506.94
37689	CCM2	Corhanwarrabul Creek Main - Rowville	2021-12-14	2021-12-15	32.78	33.21	31.55	31.77	Dual		32.3275	32.995	31.66	1138.14	1611.02	1374.58	13745.8
37691	SBD1	Sandown Branch Diversion - Dandenong South	2021-12-14	2021-12-15	38.4	34.77	37.02	34.57	Dual		36.19	36.585	35.795	105.103	96.3225	100.713	1007.13
37693	HVM004A	Hallam Valley Main - Hampton Park	2021-12-14	2021-12-15	32.24	32.32	32.11	32.09	Dual		32.19	32.28	32.1	1829.14	1193.78	1511.46	15114.6
37695	CRB002	Cranbourne Main – Dandenong South	2021-12-14	2021-12-15	32.76	32.37	32.32	31.98	Dual		32.3575	32.565	32.15	1513.96	1153.8	1333.88	13338.8
37701	FRN19	Frankston Main - Carrum Downs​​	2021-12-14	2021-12-15	35.29	36.43	35.24	38.37	Dual		36.3325	35.86	36.805	170.039	48.4073	109.223	1092.23
37703	MIS001	Mentone Intercepting - Braeside	2021-12-14	2021-12-15	35.2	33.48	35.22	32.72	Dual		34.155	34.34	33.97	466.217	333.94	400.078	4000.78
37705	HBM021	Hobsons Bay Main - Albert Park	2021-12-14	2021-12-15	30.13	30.43	29.98	30.27	Dual		30.2025	30.28	30.125	6896.31	4583.98	5740.14	57401.4
37707	MMS001	Melbourne Main - Port Melbourne	2021-12-14	2021-12-15	35.12	36.12	37.2	35.97	Dual		36.1025	35.62	36.585	199.394	56.2341	127.814	1278.14
37709	EPS005	Epsom Road Main - Kensington	2021-12-14	2021-12-15	35.16	36.71	34.12	33.8	Dual		34.9475	35.935	33.96	161.783	336.223	249.003	2490.03
37711	SYM13	South Yarra Main - South Melbourne	2021-12-14	2021-12-15	35	37.15	34.52	34.18	Dual		35.2125	36.075	34.35	147.431	257.776	202.603	2026.03
37715	GCR061	Gardiners Creek Main Relieving - Ashwood	2021-12-14	2021-12-15	37.3	35.32	35.32	34.98	Dual		35.73	36.31	35.15	126.143	149.471	137.807	1378.07
37717	SCR2	Malvern East	2021-12-14	2021-12-15	33.98	34	33.03	32.68	Dual		33.4225	33.99	32.855	588.102	713.757	650.929	6509.29
37369	STL82	Steele Creek Branch - Tullamarine	2021-12-10	2021-12-13	37.77	38.72	Cq>45	38.55	Dual		38.3467	38.245	38.55	34.9323	14.7448	24.8386	248.386
37737	BCM1	Blind Creek Main - Wantirna South	2021-12-14	2021-12-15	35.12	35.05	35.02	35.87	Dual		35.265	35.085	35.445	284.374	122.258	203.316	2033.16
37751	DCR020	Darebin Creek Main Relieving - Ivanhoe	2021-12-14	2021-12-15	38.42	37.27	39.76	36.82	Dual		38.0675	37.845	38.29	45.5514	17.602	31.5767	315.767
37741	KNC8	Koonung Creek - Vermont	2021-12-14	2021-12-15	34.2	33.52	32.98	33.2	Dual		33.475	33.86	33.09	641.086	608.168	624.627	6246.27
37745	LPM018	Lower Plenty Main - Lower Plenty	2021-12-14	2021-12-15	33.85	33.58	34.03	33.56	Dual		33.755	33.715	33.795	705.835	376.222	541.028	5410.28
37761	MRM034	Maribyrnong River Main - Essendon West	2021-12-14	2021-12-15	34.14	33.72	33.94	33.18	Dual		33.745	33.93	33.56	611.989	441.54	526.765	5267.65
37739	RIS012	Ringwood South Branch - Heathmont	2021-12-14	2021-12-15	35.49	34.91	34.85	34.12	Dual		34.8425	35.2	34.485	263.481	235.127	249.304	2493.04
37729	ROBPS06	Robinvale	2021-12-13	2021-12-14	32.44	32.54	32.23	32.18	Dual		32.3475	32.49	32.205	1591.22	1111.37	1351.29	13512.9
37727	SOHOR001	Horsham	2021-12-13	2021-12-14	37.43	37.39	38.5	39.08	Dual		38.1	37.41	38.79	60.7941	12.5208	36.6575	366.575
37759	STL1	Steele Creek Branch - Essendon West	2021-12-14	2021-12-15	31.89	32.08	32.44	32.3	Dual		32.1775	31.985	32.37	2224.65	993.211	1608.93	16089.3
37755	STL82	Steele Creek Branch - Tullamarine	2021-12-14	2021-12-15	33.37	33.57	33.03	32.33	Dual		33.075	33.47	32.68	830.44	804.128	817.284	8172.84
37797	MELTWWINF	Melton	2021-12-13	2021-12-16	36.72	36.16	37.15	35.6	Dual		36.4075	36.44	36.375	115.718	64.8829	90.3004	903.004
37803	PLILRAW1	Lilydale	2021-12-14	2021-12-16	35.7	37.13	37.61	35.33	Dual		36.4425	36.415	36.47	117.654	60.8168	89.2352	892.352
37831	SONHI003	Nhill	2021-12-13	2021-12-15	32.35	32.77	32.49	32.1	Dual		32.4275	32.56	32.295	1518.99	1045.28	1282.13	12821.3
37871	HAC2	Hacketts Road Branch - Point Cook	2021-12-16	2021-12-16	38.36	36.51	38.53	37.38	Dual		37.695	37.435	37.955	59.7939	22.1144	40.9541	409.541
37763	KOR91	Kororoit Creek Main - Deer Park	2021-12-14	2021-12-15	Cq>45	36.07	38.51	36.09	Dual		36.89	36.07	37.3	147.921	34.5511	91.2359	912.359
37935	BWSP030	Fernleigh Street Pump Station - North Geelong	2021-12-09	2021-12-16	34.24	34.3	34.66	34.32	Dual		34.38	34.27	34.49	488.383	234.327	361.355	3613.55
37889	CRB002	Cranbourne Main – Dandenong South	2021-12-15	2021-12-16	31.75	32.17	31.88	31.62	Dual		31.855	31.96	31.75	2261.87	1515.21	1888.54	18885.4
37951	PAURRAW1	Aurora	2021-12-14	2021-12-15	33.98	33.88	35.31	33.35	Dual		34.13	33.93	34.33	611.989	261.312	436.651	4366.51
37953	PCRGRAW1	Craigieburn	2021-12-15	2021-12-16	32.71	33.57	33.56	33.03	Dual		33.2175	33.14	33.295	1033.74	528.899	781.317	7813.17
37961	SUNBURY	Sunbury​​	2021-12-14	2021-12-17	36.03	35.9	37.12	36.46	Dual		36.3775	35.965	36.79	158.595	48.9045	103.75	1037.5
37973	CRB002	Cranbourne Main – Dandenong South	2021-12-16	2021-12-17	34.19	33.86	33.47	34.11	Dual		33.9075	34.025	33.79	574.6	377.505	476.053	4760.53
38003	S2BRWRP	Black Rock	2021-12-13	2021-12-16	34.37	33.96	34.34	33.49	Dual		34.04	34.165	33.915	523.625	346.69	435.157	4351.57
38007	S36CNWRP	Northern Water Plant (Corio)	2021-12-13	2021-12-16	35.34	35.32	35.17	35.51	Dual		35.335	35.33	35.34	241.705	131.324	186.514	1865.14
38277	SFDGSEW	Western Treatment Plant	2021-12-17	2021-12-20	31.69	31.91	32.35	32.12	Dual		32.0175	31.8	32.235	2515.22	1088.89	1802.05	18020.5
38279	ETPRAWSEW	Eastern Treatment Plant​​	2021-12-17	2021-12-20	35.44	35.38	35.73	36.93	Dual		35.87	35.41	36.33	229.208	66.9027	148.056	1480.56
38117	CRB002	Cranbourne Main – Dandenong South	2021-12-17	2021-12-20	33.5	33.35	33.9	33.29	Dual		33.51	33.425	33.595	855.612	431.137	643.374	6433.74
38005	S30CWRP	Colac	2021-12-13	2021-12-16	37.08	37.27	37.95	38.05	Dual		37.5875	37.175	38	71.0534	21.4467	46.2501	462.501
7282742	GIP 3369	Drouin	2021-12-16	2021-12-20	34.36	34.91	34.3	34.65	Dual		34.555	34.635	34.475	383.331	236.734	310.032	3100.32
38159	HAC2	Hacketts Road Branch - Point Cook	2021-12-16	2021-12-20	33.12	33.41	35.85	36.02	Dual		34.6	33.265	35.935	951.45	87.5604	519.505	5195.05
38289	S2BRWRP	Black Rock	2021-12-16	2021-12-20	37.11	36.72	37.17	36.75	Dual		36.9375	36.915	36.96	84.4331	43.5565	63.9948	639.948
38293	S36CNWRP	Northern Water Plant (Corio)	2021-12-16	2021-12-20	37.27	37.17	36.59	37.29	Dual		37.08	37.22	36.94	68.9631	44.154	56.5586	565.586
38311	BW435115	Barwon Heads	2021-12-16	2021-12-20	38.25	Cq>45	Cq>45	Cq>45	Single	N	38.25	38.25		34.8166		34.8166	348.166
38315	BWSP030	Fernleigh Street Pump Station - North Geelong	2021-12-16	2021-12-20	35.44	35.83	35.02	36.38	Dual		35.6675	35.635	35.7	197.419	102.762	150.091	1500.91
38317	BWSP006	Belmont Pump Station - South West Geelong	2021-12-16	2021-12-20	37.25	Cq>45	39.51	37.89	Dual		38.2167	37.25	38.7	67.6038	13.3125	40.4582	404.582
38319	BWSP025	Leopold Pump Station - South East Geelong	2021-12-17	2021-12-20	34.07	33.97	34.51	34.22	Dual		34.1925	34.02	34.365	576.51	255.155	415.833	4158.33
38321	BSTP	Ballarat South	2021-12-20	2021-12-21	36.15	38.24	36.49	38.4	Dual		37.32	37.195	37.445	70.1167	31.3013	50.709	507.09
38323	BNTHSTP	Ballarat North	2021-12-21	2021-12-21	35.33	36.29	37.08	36.46	Dual		36.29	35.81	36.77	175.775	49.5754	112.675	1126.75
38327	HAM_WRP_INF	Hamilton	2021-12-16	2021-12-20	35.45	36.8	37.25	36.85	Dual		36.5875	36.125	37.05	142.619	40.9662	91.7928	917.928
38329	PTL_WRP_INF	Portland	2021-12-16	2021-12-20	38.21	36.3	35.73	35.04	Dual		36.32	37.255	35.385	67.3799	127.359	97.3694	973.694
38331	SFDGSEW	Western Treatment Plant	2021-12-20	2021-12-21	32.08	32.12	31.46	31.5	Dual		31.79	32.1	31.48	2061.2	1821.19	1941.2	19412
38333	BCMSHWWINF	Parwan WTP - Bacchus Marsh	2021-12-16	2021-12-20	33.24	33.13	33.54	33.31	Dual		33.305	33.185	33.425	1003.32	484.073	743.698	7436.98
38335	BCMSHWWINF	Parwan WTP - Bacchus Marsh	2021-12-20	2021-12-21	35.79	38.21	34.54	36.16	Dual		36.175	37	35.35	79.8026	130.432	105.117	1051.17
38337	GISBWWINF	Gisborne	2021-12-20	2021-12-21	38.33	38.25	38.12	Cq>45	Dual		38.2333	38.29	38.12	33.9047	19.7632	26.8339	268.339
38339	MELTWWINF	Melton	2021-12-16	2021-12-20	35.12	35.49	35.14	34.83	Dual		35.145	35.305	34.985	245.748	167.253	206.5	2065
38341	MELTWWINF	Melton	2021-12-20	2021-12-21	35.72	35.52	35.1	34.4	Dual		35.185	35.62	34.75	199.394	196.291	197.842	1978.42
38343	SUNBURY	Sunbury	2021-12-20	2021-12-21	33.93	33.79	33.41	34.18	Dual		33.8275	33.86	33.795	641.086	376.222	508.654	5086.54
38345	ROMWWINF	Romsey	2021-12-20	2021-12-21	37.27	36.6	Cq>45	37.19	Dual		37.02	36.935	37.19	83.32	37.2397	60.2798	602.798
38347	WOODWWINF	Woodend	2021-12-20	2021-12-21	36.04	38.21	Cq>45	38.06	Dual		37.4367	37.125	38.06	73.4504	20.5878	47.0191	470.191
38349	WOODWWINF	Woodend	2021-12-20	2021-12-21	37.55	37.29	36.36	36.59	Dual		36.9475	37.42	36.475	60.3921	60.61	60.501	605.01
7284529	SFDGSEW	Western Treatment Plant	2021-12-20	2021-12-21	34.19	34.86	34.28	34.92	Dual		34.5625	34.525	34.6	412.357	217.409	314.883	3148.83
7284638	ETPRAWSEW	Eastern Treatment Plant	2021-12-20	2021-12-21	35.22	35.88	35.07	35.15	Dual		35.33	35.55	35.11	208.874	153.6	181.237	1812.37
38359	SONHI003	Nhill	2021-12-17	2021-12-20	31.14	31.14	30.81	31.07	Dual		31.04	31.14	30.94	3897.43	2630.98	3264.21	32642.1
38361	ETPRAWSEW	Eastern Treatment Plant	2021-12-20	2021-12-21	32.78	32.65	32.21	32.19	Dual		32.4575	32.715	32.2	1370.53	1115.16	1242.84	12428.4
38363	CWRPCMBINF	Castlemaine	2021-12-17	2021-12-21	35.17	35.28	36.11	36.53	Dual		35.7725	35.225	36.32	259.146	67.36	163.253	1632.53
38365	WONTHAGGI	Wonthaggi	2021-12-20	2021-12-21	38.21	Cq>45	Cq>45	Cq>45	Single	N	38.21	38.21		35.7531		35.7531	357.531

## Sheet: Footnotes
Final Result	Comment	Explanation
Omicron VOC detected.	1	A valid VOC interpretation has been made from partial sequence information
Delta VOC detected.	2	Quantitative virus levels below optimal performance threshold required for sequencing.
Omicron and Delta VOC detected.
Sequencing failure.

## Sheet: Read Counts
AmpSeq_001
AmpSeq_008
RNA-1807
RNA-1808	T95I	24349/24370	Del143-145	11018/11721	Del157-158	11170/11693	L452R	52455/52506	T478K	51387/51471
RNA-1809
RNA-1810	T95I	230592/230888	G142D	133923/136401	Del157-158	135859/135885	N440S	2232/52523	L441P	16547/52729	L452R	55513/55586	T478K	55068/55328
RNA-1811	L452R	299/299	T478K	283/283
RNA-1812	T95I	122054/123988	N99S	1367/125946	G142D	70734/70813	M153I	1630/70784	Del157-158	70555/70566	L441P	6244/154564	L452R	162085/162274	T478K	160023/160300
RNA-1813	T95I	1851/1857	G142D	617/621	Del157-158	617/617	L452R	1325/1326	T478K	1276/1278
RNA-1814	S71F	5891/102424	T95I	174934/175605	G142D	91677/91794	Del157-158	91404/91426	L452R	110396/110535	T478K	109275/109545
RNA-1815	T95I	62465/66456	G142D	30129/30156	Del157-158	30054/30059	L452R	188901/189125	E465G	1140/191461	T478K	186087/186328
RNA-1816	G89S	5420/133591	T95I	140027/140187	G142D	76309/76431	Del157-158	76187/76199	K417N	1176/54090	N440K	1835/106185	L441P	2807/106414	G446S	1936/109620	L452R	110212/112258	T478K	108695/111410	E484A	1801/108212	Q493R	1228/63279	G496S	1175/63272	Q498R	1153/63274	N501Y	13187/63273
RNA-1818	T95I	22030/22047	G142D	10230/10238	Del157-158	10191/10193	L441P	2100/122892	L452R	128805/128932	T478K	126535/126677
RNA-1819	T95I	24162/24195	G142D	15174/15185	Del157-158	15113/15118	L452R	49178/49239	T478K	48429/48506
RNA-1820	T95I	511/511	G142D	300/300	Del157-158	300/301	L452R	3115/3120	T478K	3056/3061
RNA-1821	D80G	1883/85412	T95I	145083/145247	G142D	72250/72326	Del157-158	71377/72174	L452R	139119/139274	T478K	136303/136512
RNA-1822	T95I	103600/103751	G142D	55279/55343	Del157-158	55085/55108	L452R	163853/164116	T478K	159854/160784
RNA-1824	T95I	138393/138520	G142D	69590/71638	Del157-158	71446/71466	L441P	4559/114160	L452R	118689/118905	T478K	116320/116668
RNA-1825	T95I	83088/83175	G142D	52162/52371	Del157-158	52135/52147	L452R	135820/136044	T478K	131520/131781
RNA-1826	V70F	5281/58311	T95I	101579/101652	G142D	52436/52468	Del157-158	52292/52320	L452R	88147/88268	T478K	86017/86171
RNA-1827	T95I	112082/114055	G142D	54597/54689	Del157-158	54128/54610	L452R	70459/70544	T478K	68722/68839
RNA-1828	T95I	120241/122499	G142D	58064/58135	Del157-158	57465/58076	L441P	4962/109471	L452R	113686/113875	T478K	110615/110813
RNA-1829	S71F	2101/103760	T95I	185306/185500	G142D	97526/97632	Del157-158	97294/97311	L452R	109343/109558	T478K	107248/107650
RNA-1830_2	T95I	11082/11103	G142D	9202/9212	Del157-158	9189/9190
RNA-1831	T95I	6500/6507	G142D	2054/2055	del157_158	2062/2062	L452R	35907/35942	T478K	31225/31274
RNA-1834	del69_70	2578/49416			T95I	87919/88007			G142D	56296/60866	del157_158	58381/61389	K417N	1911/57425	N440K	2343/82014	G446S	2418/84689	L452R	84137/86580	T478K	78894/81219	E484A	1852/78364			Q493R	729	39172	G496S	670	39418	Q498R	633	39457	N501Y	3263	39456
RNA-1835	T95I	5298/5304	G142D	2055/2056	del157_158	2066/2066					L452R	78553/78608	T478K	69641/69712
RNA-1836	A67V	1148/66912	T95I	107206/107301	N99S	1264/109764					G142D	69199/69279	del157_158	69755/69774			L452R	79091/79216	T478K	73952/74058
RNA-1837	T95I	71736/71864							G142D	95431/95521			del157_159	92162/94799	L452R	50017/50079	T478K	48672/48791
RNA-1838	T95I	105778/116274			G142D	83654/83730	del157_158	84277/84289	L452R	60551/60616	T478K	57966/58051
RNA-1840	T95I	102564/102718	G142D	69417/69589	del157_158	69970/69979			L452R	62175/62257	T478K	58787/58897
RNA-1843	T95I	91860/91929			G142D	81864/81934	del157_158	82465/82474	L452R	95038/95142			T478K	94515/94688
RNA-1845	T95I	31606/31632	G142D	25251/25263	del157_158	25391/25394					L452R	113540/113633			T478K	108547/108691
RNA-1848	T95I	83293/88766	N99S	971/90516					G142D	50060/50099	del157_158	50335/50342			L452R	79396/79500	T478K	75369/75517			Y495H	1950	36535
RNA-1849			T95I	103210/103330	G142D	55988/56058			L452R	50317/50399			T478K	47848/47949
RNA-1850	T95I	81215/81318	G142D	43003/43070	del157_158	43150/43158			L452R	77029/77168			T478K	72845/73180
RNA-1851			T95I	85816/87911			G142D	47578/47617									del157_158	47703/47709			L452R	63935	65621	T478K	62368	62472
RNA-1852	T95I	69066/69128	G142D	36523/36556	del157_158	36730/36739	L452R	69092/69163	T478K	65055/65149
RNA-1853	T95I	39762/39800					G142D	21423/21438	del157_158	21505/21508	L452R	103286/103390	T478K	96227/96331
RNA-1854			T95I	70221/70326	G142D	39557/39594	del157_158	39775/39781	L441P	3186/89675	L452R	94710/94816					T478K	90653/90849
RNA-1855	T95I	94437/94485			G142D	49634/49676	del157_158	49868/49874	L452R	47695/47746	T478K	45432/45491
RNA-1856	T95I	16803/16821	G142D	8586/8596	del157_158	8633/8634	L452R	33223/33249	T478K	31133/31174
RNA-1857			T95I	69275/69343	G142D	46771/46816	del157_158	46854/46989	L452R	108973/109096					T478K	103502/104158
RNA-1858	T95I	58163/58213	G142D	31637/31653	del157_158	31551/31797			L452R	8880/8887	T478K	7905/8197
RNA-1859	T95I	90757/95263			G142D	61190/61242	del157_158	59571/61611			L452R	68151/68235			T478K	65806/65942
RNA-1860			T95I	105684/105795	G142D	64900/64957	del157_158	65277/65292	L441P	844/75227			L452R	80215/80296	T478K	76538/76673
RNA-1861	T95I	81079/81163	G142D	46800/46832	del157_158	47032/47036	L452R	74982/75068	T478K	71560/71693
RNA-1862	T95I	3938/3943	G142D	2573/2577	del157_158	2582/2582			L452R	127445/127595	T478K	120716/121063
RNA-1865			T95I	94997/95089	G142D	46428/46488	del157_158	46674/46683			K417N	516/47693			L452R	69670/69754	T478K	65819/65952
RNA-1866	T95I	8915/8917	G142D	2862/2863	del157_158	2800/2800	L452R	23926/23952	T478K	21565/21585
RNA-1867			T95I	90664/90749	G142D	42284/42321			del157_158	42536/42543					L452R	57910/57976					T478K	54672/54792
RNA-1869	T95I	53059/53107	G142D	29969/30032	del157_158	30145/30148									L452R	85133/85242			T478K	79648/79829
RNA-1870	T95I	105737/105923			G142D	60720/60805			del157_158	61132/61156			L452R	50561/50608			T478K	46917/47349
RNA-1872	L84L	1464/33970	T95I	38723/38798	G142D	26849/26875	del157_158	26976/26978	L452R	101688/101790			T478K	96456/96724
RNA-1873			T95I	79982/80076	G142D	49495/49533	del157_158	49880/49896	T430T	664/62437	L452R	91588/91730	T478K	83883/84070
RNA-1874			T95I	108526/108688	G142D	71541/71637	del157_158	72118/72131	L452R	12710/12726	T478K	11654/11678
RNA-1875	T95I	85511/85583	N99S	1038/87587			G142D	55588/55624	del157_158	55946/55954	L452R	68507/68573
RNA-1876	T95I	48087/48139					G142D	27949/27989	del157_158	28127/28135	L452R	77400/77488	T478K	70237/70365
RNA-1877	T95I	38591/38639	G142D	22872/22886	del157_158	23047/23049					L452R	60189/60253			T478K	53597/53722
RNA-1880	A67V	4018/80953	T95I	108599/108693			G142D	49763/49804	del157_158	50159/50163	L452R	897/897	T478K	808/809
RNA-1881	T95I	783/784	L452R	2308/2308	T478K	2050/2052
RNA-1884					T95I	112896/112991	G142D	51668/51706	del157_158	51527/52154	L452R	135730/136549	T478K	131146/131914
RNA-1886			S71F	3125/151397	T95I	251264/251452	G142D	144294/144418	del157_158	140226/145280			K417N	345/25684			N440K	575/44402	G446S	630/46154	L452R	47692/48385			T478K	46875/47673	E484A	622/46171
RNA-1887					T95I	78199/78277	G142D	38861/38897	del157_158	39006/39013			L452R	300581/302058	T478K	265030/265562
RNA-1888					T95I	15064/16351	G142D	5314/5318	del157_158	5348/5349	L452R	99622/99732	T478K	94104/94338
RNA-1889	del69_71	8919/101319			T95I	125723/125804						5437/123394	G142D	42778/42816	del157_158	38238/38243	L452R	71153/71232	T478K	67032/67138	23004A>G	1968/64977
RNA-1890					T95I	219673/219880	G142D	124080/124185	21999A>G	2432/124864	del157_158	124837/124849			L441P	4113/113589	L452R	123415/123577	T478K	122232/122461			G496S	2050/78196
RNA-1891					T95I	221123/221381			G142D	88543/88624	del157_158	89115/89121	L452R	12878/12896					T478K	12371/12391
RNA-1892					T95I	133605/133907	G142D	62599/62747	del157_158	63053/63062
RNA-1893	del69_70	7835/247495			T95I	400335/400787	G142D	208468/220205	del157_158	214182/221756
RNA-1894					T95I	336/337
RNA-1895					T95I	7365/7368	G142D	3541/3544			del157_158	3554/3554	L452R	21040/21057	T478K	19348/19369
RNA-1896					T95I	34127/34162	G142D	22891/22919			del157_158	23039/23039	L452R	49218/49264	T478K	45979/46062
RNA-1897					T95I	4847/5616	G142D	1318/1319			del157_158	1332/1332	L452R	34492/34517	T478K	30135/30170
RNA-1898					T95I	1945/1947	G142D	1072/1073			del157_158	1076/1076	L452R	18630/18649	T478K	17074/17091
RNA-1900					T95I	237986/240964	G142D	135164/136021			del157_158	135569/137151	L452R	117076/117171	T478K	107554/109462
RNA-1902					T95I	312842/316142					del157_158	162571/163538
RNA-1904					T95I	40705/40734	G142D	28971/29001			del157_158	29211/29213
RNA-1905					T95I	386066/387363	G142D	172895/173959			del157_158	174559/175450	L452R	2373/2373	T478K	2166/2169
RNA-1906					T95I	244/244							L452R	449/450	T478K	366/367
RNA-1907					T95I	10504/10516	G142D	6276/6280			del157_158	6333/6334	L452R	108921/110920	T478K	104519/104611
RNA-1908					T95I	10551/10560	G142D	6614/6618			del157_158	6655/6657	L452R	7647/7654	T478K	7137/7144
RNA-1911					T95I	408/408							L452R	491/492
RNA-1912					T95I	56527/56586	G142D	37479/40021			del157_158	40189/40546	L452R	149768/149934	T478K	141837/142000
RNA-1913													L452R	452/453	T478K	409/411
RNA-1914					T95I	21907/21939	G142D	16556/16584			del157_158	16681/16682	L452R	36441/36488	T478K	34806/35246
RNA-1916					T95I	2514/2520	G142D	1789/1793			del157_158	1804/1804
RNA-1918													L452R	292/293	T478K	253/254
RNA-1920					T95I	1383/1386	G142D	627/627			del157_158	635/635	L452R	5800/5807	T478K	5566/5572
RNA-1921					T95I	157993/160477	G142D	88177/88814			del157_158	88428/89574	L452R	123488/123654	T478K	117821/119316
RNA-1925					T95I	64684/65177	G142D	38283/38314			del157_158	38561/38567	L452R	135824/135970
RNA-1926					T95I	6707/6712	G142D	4187/4193			del157_158	4209/4210
RNA-1927			del69_70	5203/147266	T95I	263395/266294	G142D	161867/171426			del157_158	166257/173174	L452R	86129/86264	T478K	85649/86109
RNA-1928			del69_70	2549/107615	T95I	165408/169841	G142D	88133/92324			del157_158	90933/93373	L452R	150410/150614	T478K	144514/145319
RNA-1929					T95I	108599/110021	G142D	69828/69919			del157_158	69887/70395	L452R	213795/214039	T478K	203781/206661
RNA-1930					T95I	66563/69629	G142D	14048/14057			del157_158	14225/14229	L452R	121962/122104	T478K	105633/107883
RNA-1931					T95I	93061/94425	G142D	24098/24143			del157_158	23744/24416	L452R	134782/134967	T478K	121743/122482
RNA-1932					T95I	757/757							L452R	2744/2750	T478K	2422/2425
RNA-1933																	L452R	6823/6837	T478K	6449/6463
RNA-1934	Del69-70	621/3002	T95I	4966/4973	G142D	560,1869/2466			Del157-158	1921/2480	K417N	321/3295	N440K	487/6083	G446S	499/6197	L452R	5875/6383	T478K	5757/6272	E484A	468/6161			Q493R	232/3391	G496S	228/3398	Q498R	236/3404	N501Y	225/3404
RNA-1935	Del69-70	8284/53569	T95I	109306/110838	G142D	73910/74143			Del157-158	67798/68322							L452R	40306/40358	T478K	39654/39996
RNA-1936			T95I	106250/108596	G142D	45168/45686			Del157-158	45180/45848							L452R	101698/101827	T478K	97837/98710
RNA-1937			T95I	101373/103309	G142D	53793/53982			Del157-158	53528/54212							L452R	88014/88135	T478K	85738/86348
RNA-1938			T95I	86883/88177	G142D	48642/49243			Del157-158	49110/49121							L452R	70030/70103	T478K	68685/68823
RNA-1939			T95I	107174/108830	G142D	66933/66999			Del157-158	66664/67215							L452R	74115/74202	T478K	73438/73601
RNA-1940			T95I	143286/166242	G142D	116996/118130			Del157-158	117709/118744							L452R	7838/7844	T478K	7835/7844
RNA-1941			T95I	93770/95226	G142D	57832/58281			Del157-158	58013/58485							L452R	71281/71389	T478K	70640/70818
RNA-1942			T95I	93332/95027	G142D	38662/38717			Del157-158	38336/38632							L452R	67800/68620	T478K	66288/66432
RNA-1943			T95I	204431/207459	G142D	102194/103423			Del157-158	102353/103899							L452R	11036/11052	T478K	10795/10818
RNA-1944			T95I	130386/132104	G142D	48863/48908			Del157-158	48837/48989							L452R	157410/158285	T478K	151023/152993
RNA-1945			T95I	41873/42528	G142D	11704/11724			Del157-158	11659/11659							L452R	115073/115223	T478K	110004/111535
RNA-1946	Del69-70	1139/22214	T95I	32232/32268	G142D	11755/12652			Del157-158	12064/12699	K417N	876/35407	N440K	1222/54725	G446S	1269/55469	L452R	54958/56213	T478K	53351/54758	E484A	987/53274			Q493R	402/23169	G496S	380/23248	Q498R	406/23261	N501Y	345/23261
RNA-1947	Del69-70	839/63166	T95I	120358/122328	G142D	61069/68667			Del157-158	68411/69853	K417N	908/39788	N440K	1814/84297	G446S	1970/85933	L452R	85440/87511	T478K	82398/86950	E484A	1728/86022			Q493R	794/51418	G496S	755/51553	Q498R	748/51402	N501Y	536/51402
RNA-1948	Del69-70	1969/54346	T95I	106459/107958	G142D	59907/63615			Del157-158	61604/63886	K417N	2716/37627	N440K	5734/81455	G446S	6018/83026	L452R	78236/84621	T478K	77920/84276	E484A	5735/83225			Q493R	3227/50543	G496S	3086/50680	Q498R	3097/50714	N501Y	2830/50707
RNA-1949			T95I	136636/139274	G142D	76244/80091			Del157-158	79315/80571							L452R	100205/101561	T478K	98942/100636
RNA-1950			T95I	84040/85102	G142D	43401/43438			Del157-158	43486/43489							L452R	78461/78578	T478K	77015/77475
RNA-1951
Repeat-RNA-1809			T95I	58540/60027	G142D	21331/21361			Del157-158	21334/21336							L452R	76844/80377	T478K	77817/78643
Repeat-RNA-1836			T95I	26564/26596	G142D	11020/11032			Del157-158	11032/11034							L452R	139542/139960	T478K	135465/136615
Repeat-RNA-1865
Repeat-RNA-1871			T95I	104745/106569	G142D	56199/56287			Del157-158	55778/56515							L452R	81185/81923	T478K	81050/81328
Repeat-RNA-1880			T95I	180039/182070	G142D	71639/71828			Del157-158	71935/71941							L452R	96032/96155	T478K	94841/94951
1952	T95I	9693/9707	G142D	5175/5184	Del157-158	5214/5214	L452R	12391/12406	T478K	11359/11378
1954	T95I	106886/114625	G142D	56247/56286	Del157-158	56019/56022	L452R	70365/70425	T478K	66794/66861
1955	T95I	146988/147144	G142D	79560/79611	Del157-158	79895/79910	L452R	106018/106258	T478K	102561/102746
1956	T95I	42432/46017	G142D	25166/25186	Del157-158	25268/25272	L452R	144922/145080	T478K	139588/139771
1957	T95I	93181/93340	G142D	51269/51316	Del157-158	51508/51514	L452R	144401/144585	T478K	139417/139686
1958		511/513		457/457
1959	A67V	286/25026	T95I	38188/38221	G142D	19263/19278	Del157-158	19407/19408	L452R	189886/190102	T478K	182035/182292
1960		288/288	L452R	1205/1207	T478K	1144/1145
1962	T95I	157015/157224	G142D	68625/68732	Del157-158	68948/68985	L452R	84992/85144	T478K	80182/80417
1963	Del69-70	83276/103404	T95I	175586/177778	Del143-145	90514/106295	Del157-158	16673/108428	K417N	38274/49646	N440K	68590/90575	G446S	68803/93012	L452R	22864/95280	S477N	65620/91035	T478K	65620/91035	E484A	66333/89080	Q493R	41223/54263	G496S	41159/54508	Q498R	40843/54535	N501Y	40640/54535
1964		672/673		441/441		436/436		469/471		452/453
1965		220/221
1966	T95I	207695/207913	G142D	139138/139253	Del157-158	139696/139714	L452R	108960/109090	T478K	107227/107394
1967	A67V	207/18130	T95I	31111/32224	G142D	19979/20002	Del157-158	20125/20130	L452R	52664/52719	T478K	51918/52010
1968	T95I	121267/121381	G142D	69998/70057	Del157-158	70484/70491	L452R	8386/8395	T478K	7775/7789
1969	Del69-70	1584/124282	T95I	190122/192636	G142D	93249/96615	Del157-158	96422/97264	K417N	619/56250	N440K	1018/97893	G446S	1071/99792	L452R	100802/101955	T478K	94880/97794	E484A	796/96551	Q493R	358/54321	Q498R	308/54749
1970	T95I	128695/128865	G142D	68938/69052	Del157-158	69304/69311	L452R	108350/108535	T478K	103548/103755
1971	T95I	5813/5818	G142D	3146/3150	Del157-158	3161/3162	L452R	114274/114401	T478K	108375/108630
1972	T95I	53751/53815	G142D	67878/67957	Del157-158	68258/68273	L452R	61728/63442	T478K	67828/67969
1973	T95I	111214/116169	G142D	61653/61746	Del157-158	61553/62185	L452R	59954/60021	T478K	57156/57278
1974		242/242		210/210
1975	Del69-70	2970/111118	T95I	176307/176504	G142D	92115/96880	Del157-158	94479/97605	K417N	1089/68072	G446S	1874/124118	L452R	124935/126882	T478K	120130/122478	E484A	1437/119858	Q493R	617/71347	G496S	465/71876	Q498R	450/71915
1976	T95I	7176/7184	G142D	3997/4004	Del157-158	4029/4029	L452R	281551/281887	T478K	252274/255599
1977	T95I	203391/203745	G142D	114314/114449	Del157-158	115246/115263	L452R	107351/107479	T478K	103878/104091
1978	T95I	75616/76757	G142D	35532/35638	Del157-158	35189/35916	L452R	83406/83509	T478K	79513/79702
Repeat-RNA-1811		486/486		262/262		261/261
Repeat-RNA-1817	T95I	252486/252657	G142D	141448/141544	Del157-158	142186/142208	L452R	18728/19159	T478K	18527/18545
Repeat-RNA-1871	T95I	195555/195927	G142D	109054/109175	Del157-158	109490/109502	L452R	96337/96501	T478K	92832/92977
Repeat-RNA-1883	A67V	248/24414	T95I	33940/33974	G142D	14676/14687	Del157-158	14727/14730	L452R	72949/73025	T478K	68961/69074
Repeat-RNA-1884	T95I	182125/182334	G142D	97168/97243	Del157-158	97796/97808	L452R	96393/96481	T478K	90979/91135
Repeat-RNA-1886		812/813		315/315		317/331	L452R	2183/2227	T478K	1931/1937
Repeat-RNA-1887	T95I	2624/2626	G142D	1163/1164	Del157-158	1169/1169	L452R	10459/10467	T478K	9953/9969
Repeat-RNA-1888	T95I	13099/13841	G142D	6417/6421	Del157-158	6436/6439	L452R	41448/42301	T478K	39851/39900
Repeat-RNA-1890	T95I	172380/172574	G142D	97733/98008	Del157-158	98489/98496	L452R	103501/103649	T478K	99322/101088
Repeat-RNA-1891	T95I	39863/41652	G142D	22127/22141	Del157-158	22217/22220	L452R	122788/122896	T478K	118043/118429
Repeat-RNA-1892	T95I	6999/7330	G142D	3121/3122	Del157-158	3144/3144	L452R	2269/2272	T478K	2131/2135
Repeat-RNA-1893	Del69-70	1116/5055	T95I	6436/6440	G142D	1806/2391	Del157-158	1854/2427	K417N	1502/19693	N440K	1930/27071	G446S	1952/27296	L452R	25636/27564	T478K	23798/25606	E484A	1633/24669	Q493R	633/10389	G496S	626/10459	Q498R	620/10465	N501Y	604/10464
RNA-1979		223/223		276/276		275/275		202/203		220/221
RNA-1980	T95I	106344/106482	G142D	65109/65207	Del157-158	65409/65417	L452R	68355/68467	T478K	66616/66757
RNA-1981	T95I	104174/109063	G142D	58952/59011	Del157-158	59314/59324	L452R	112382/112579	T478K	109213/109397
RNA-1982	A67V	662/76504	T95I	119180/119329	G142D	57778/57853	Del157-158	58097/58103	L452R	16993/17011	T478K	16046/16076
RNA-1983	A67V	2424/16076	Del69-70	2424/16076	T95I	25602/25616	Del143-145	10458/12613	Del157-158	10834/12721	K417N	13453/111436	N440K	15906/143978	G446S	16003/144697	L452R	129996/145318	T478K	125338/138117	E484A	11250/132940	Q493R	3012/44997	G496S	2918/45223	Q498R	2753/45267	N501Y	2673/45267
RNA-1984	T95I	1049/1050	G142D	964/965	Del157-158	972/972	L452R	3665/3671	T478K	3449/3449
RNA-1985	T95I	118934/119096	G142D	54234/54325	Del157-158	54553/54773	L452R	81488/81592	T478K	77909/78075
RNA-1986	T95I	114132/116317	G142D	61670/61760	Del157-158	61968/61973	L452R	111236/111364	T478K	107470/107670
RNA-1987	T95I	137828/137986	G142D	60044/60118	Del157-158	60397/60403	L452R	115286/115422	T478K	110516/110826
RNA-1988	T95I	537/541	G142D	654/654	Del157-158	656/656		343/343		363/365
RNA-1990	T95I	78044/78143	G142D	31292/31335	Del157-158	31543/31548	L452R	139967/140155	T478K	132503/132883
Repeat-1895	T95I	91420/96172	G142D	66928/66994	Del157-158	67304/67315	L452R	117784/117912	T478K	113143/113329
Repeat-1903		225/225		206/206
Repeat-1906	T95I	5427/5434	G142D	3673/3675	Del157-158	3692/3692	L452R	7770/7773	T478K	7357/7364
Repeat-1909	T95I	289002/289274	G142D	125125/125266	Del157-158	125885/125898	L452R	5911/5919	T478K	5564/5567
Repeat-1910	T95I	331879/356596	G142D	174796/175011	Del157-158	174686/176164	L452R	837/838	T478K	814/814
Repeat-1911	T95I	248783/249150	G142D	125260/125427	Del157-158	126043/126053	L452R	635/635	T478K	602/602
Repeat-1912	T95I	27864/27903	G142D	23125/23157	Del157-158	23249/23250	L452R	112165/112288	T478K	111202/111378
Repeat-1944	T95I	200430/200691	G142D	135105/135302	Del157-158	135822/135834	L452R	140891/141072	T478K	136150/136474
AmpSeq_016
RNA-2004
RNA-2005	A67V	90105/90840	Del69-70	90105/90840	T95I	141934/142131	Del143-145	79105/79144	E156G	478/81064	K417N	33086/33235	N440K	58975/59176	G446S	61039/61322	T478K	61438/62039	E484A	61946/62174	Q493R	35941/35990	G496S	36130/36224	Q498R	36189/36244	N501Y	36176/36243
RNA-2006
RNA-2007
RNA-2008
RNA-2009
RNA-2010	T95I	130432/130606	G142D	55897/56483	Del157-158	56638/56646	L452R	28237/28284	T478K	27762/27842
RNA-2011	T95I	4264/4273	G142D	1501/1503	Del157-158	1507/1509	L452R	9410/9422	T478K	9270/9295
RNA-2012	T95I	8107/8120	G142D	4236/4245	Del157-158	4213/4219
RNA-2013
RNA-2014	T95I	24577/24599	G142D	5578/5585	Del157-158	5519/5520	L452R	15609/15632	T478K	14990/15017
RNA-2015	T95I	47289/47463	G142D	7539/7547	Del157-158	7539/7542	L452R	652336/652986	T478K	624127/625210
RNA-2016		516/518
RNA-2017	T95I	692/898	G142D	215/216	Del157-158	218/258	L452R	327/397	T478K	371/372
RNA-2018	L452R	112938/113101	T478K	105681/105974
RNA-2019	T95I	430/432	L452R	530/539	T478K	505/508
RNA-2020		213/213
RNA-2021	A67V	129493/155616	Del69-70	129493/155616	T95I	155513/155825	Del143-145	4633/5508	Del157-158	878/5586	K417N	302/731	N440K	312/764	G446S	308/759	L452R	450/757	T478K	431/727	E484A	285/704
RNA-2022	T95I	24756/24784	G142D	5225/5230	Del157-158	5316/5316	L452R	24350/24394	T478K	22504/22531
RNA-2023	T95I	192716/192967	G142D	81964/82083	Del157-158	82245/82257	L452R	37248/37298	T478K	36547/36600
RNA-2024	T95I	124864/125025	G142D	55755/55838	Del157-158	55472/56153	L452R	32932/33142	T478K	32516/32599
RNA-2025	T95I	170507/171120	G142D	6911/6919	Del157-158	6781/6781	L452R	5301/5304	T478K	4961/4966
RNA-2026	T95I	7600/7612	G142D	1074/1074	Del157-158	1063/1065	L452R	13291/13302	T478K	12602/12622
RNA-2027	A67V	6301/109643	Del69-70	6301/109643	T95I	172311/172563	Del143-145	72306/79714	Del157-158	75429/80004	K417N	3945/74171	N440K	6341/118985	G446S	6725/120791	L452R	116911/123912	T478K	114476/121442	E484A	5833/119287	Q493R	2378/56575	G496S	2282/56840	Q498R	2220/56880	N501Y	1974/56876
RNA-2028	A67V	9585/103235	Del69-70	9585/103235	T95I	185811/186153	Del143-145	89305/102568	Del157-158	92837/103086	L452R	22495/22541	T478K	22222/22274
RNA-2029	T95I	129285/129463	G142D	82352/82455	Del157-158	81877/83012	L452R	78354/78532	T478K	78297/78451
RNA-2030
RNA-2031	A67V	2066/48552	Del69-70	2066/48552	T95I	97567/97678	Del143-145	56199/59587	Del157-158	56341/59879	K417N	1076/47298	N440K	1772/94841	G446S	1956/98864	L452R	100061/102226	T478K	98708/101587	E484A	1946/99943	Q493R	1196/62425	G496S	1165/62594	Q498R	1137/62667	N501Y	1032/62664
RNA-2032	T95I	716/717	L452R	404/405	T478K	389/389
RNA-2033	A67V	1270/24617	Del69-70	1270/24617	T95I	58946/59033	Del143-145	38186/41583	Del157-158	39703/41627	L452R	52581/53171	T478K	53738/53869
RNA-2034	T95I	146758/146988	G142D	33432/33474	Del157-158	33406/33525	L452R	13491/13508	T478K	12161/12664
RNA-2035	T95I	143561/143722	G142D	116910/117067	Del157-158	117086/117486	L452R	29989/30024	T478K	30723/30775
RNA-2036	A67V	56101/93999	Del69-70	56101/93999	T95I	137381/143435	Del143-145	41557/62549	Del157-158	22266/63215	K417N	36042/47893	N440K	55513/73758	G446S	56889/75264	L452R	14904/76458	T478K	52498/73672	E484A	51286/72072	Q493R	22288/33110	G496S	22214/33188	Q498R	21864/33213	N501Y	21638/33207
RNA-2037	A67V	11971/199124	Del69-70	11971/199124	T95I	259396/259797	G142D	76557/86184	Del157-158	82664/87003	K417N	7831/149571	N440K	10224/213914	G446S	10655/216310	L452R	209756/220740	T478K	201637/211885	E484A	8175/206554	Q493R	2271/85193	G496S	2066/85563	Q498R	1850/85599	N501Y	1562/85601
RNA-2038	T95I	223387/234066	G142D	93216/93333	Del157-158	93564/93582	L452R	154686/154900	T478K	149441/149771
RNA-2039	T95I	293713/294908	G142D	85450/88423	Del157-158	88592/88599	L452R	193608/193839	T478K	180596/184707
RNA-2040	T95I	4255/4688	G142D	306/307	Del157-158	308/309		238/14237		212/14764		213/14688	L452R	14394/14608	T478K	13346/13373
RNA-2041		466/467		411/411
RNA-2042	L452R	1863/1866	T478K	1761/1761
